# Supplementary material for: Stability Study and Handling Recommendations for Multiresidue Pesticide Mixes under Diverse Storage Conditions for LC–MS/MS and GC–MS/MS
Source: J AOAC Int. 2023 Sep 13;106(6):1550–63. doi: 10.1093/jaoacint/qsad096 (PMC10628962; doi:10.1093/jaoacint/qsad096)
Supplement: qsad096_Supplementary_Data [file qsad096_supplementary_data.zip]

Archive with 3 entries (2 files):
- qsad096_Supplementary_Data/
- qsad096_Supplementary_Data/aoac-23-0199-File015.xlsx
- qsad096_Supplementary_Data/aoac-23-0199-File016.xls
