# Supplementary material for: Stability Study and Handling Recommendations for Multiresidue Pesticide Mixes under Diverse Storage Conditions for LC–MS/MS and GC–MS/MS
Source: J AOAC Int. 2023 Sep 13;106(6):1550–63. doi: 10.1093/jaoacint/qsad096 (PMC10628962; doi:10.1093/jaoacint/qsad096)
Supplement: qsad096_Supplementary_Data [file qsad096_supplementary_data.zip › qsad096_Supplementary_Data/aoac-23-0199-File015.xlsx]

## Sheet: Std #1 - cat.# 31972
Q1 m/z (amu)	Q3 m/z (amu)	tR (min)	Component Name**	Declustering Potential — DP (V)***	Entrance Potential — EP (V)***	Collision Energy — CE (V)***	Collision Cell Exit Potential — CXP (V)***	CAS #	Molecular Formula
142	94	1.4	Methamidophos.1	51	10	19	6	10265-92-6	C2H8NO2PS
142	125	1.4	Methamidophos.2	51	10	19	6	10265-92-6	C2H8NO2PS
184.1	143	2.1	Acephate.1	46	10	11	28	30560-19-1	C4H10NO3PS
184.1	49	2.1	Acephate.2	46	10	35	0	30560-19-1	C4H10NO3PS
214	182.8	3.2	Omethoate.1	56	10	17	12	1113-02-6	C5H12NO4PS
214	124.9	3.2	Omethoate.2	56	10	31	8	1113-02-6	C5H12NO4PS
224.1	127.1	4.1	Monocrotophos.1	61	10	21	8	6923-22-4	C7H14NO5P
224.1	98	4.1	Monocrotophos.2	61	10	17	6	6923-22-4	C7H14NO5P
225.1	127.1	4.3	Mevinphos Isomer 1.1*	56	10	21	8	7786-34-7	C7H13O6P
225.1	193.2	4.3	Mevinphos Isomer 1.2*	56	10	11	12	7786-34-7	C7H13O6P
256.9	109.1	4.3	Trichlorfon.1	66	10	25	6	52-68-6	C4H8Cl3O4P
256.9	127	4.3	Trichlorfon.2	66	10	23	8	52-68-6	C4H8Cl3O4P
238.1	193	4.5	Dicrotophos.1	61	10	13	12	141-66-2	C8H16NO5P
238.1	112.1	4.5	Dicrotophos.2	61	10	17	6	141-66-2	C8H16NO5P
230	199	4.5	Dimethoate.1	46	10	13	12	60-51-5	C5H12NO3PS2
230	125	4.5	Dimethoate.2	46	10	29	8	60-51-5	C5H12NO3PS2
225.101	127.1	4.6	Mevinphos Isomer 2.1*	56	10	21	8	7786-34-7	C7H13O6P
225.101	193.2	4.6	Mevinphos Isomer 2.2*	56	10	11	12	7786-34-7	C7H13O6P
288	146	4.6	Vamidothion.1	61	10	17	8	2275-23-2	C8H18NO4PS2
288	118	4.6	Vamidothion.2	61	10	37	8	2275-23-2	C8H18NO4PS2
225.102	127.1	4.9	Mevinphos Isomer 3.1*	56	10	21	8	7786-34-7	C7H13O6P
225.102	193.2	4.9	Mevinphos Isomer 3.2*	56	10	11	12	7786-34-7	C7H13O6P
202.1	145	5.6	Carbaryl.1	51	10	13	8	63-25-2	C12H11NO2
202.1	127	5.6	Carbaryl.2	51	10	39	32	63-25-2	C12H11NO2
307	231.1	5.9	Isocarbophos.1	32	10	19	5	24353-61-5	C11H16NO4PS
307	121.1	5.9	Isocarbophos.2	32	10	42	7	24353-61-5	C11H16NO4PS
388.1	301	7.5	Dimethomorph Isomer 1.1*	75	10	29	0	110488-70-5	C21H22ClNO4
388.1	165.1	7.5	Dimethomorph Isomer 1.2*	75	10	45	10	110488-70-5	C21H22ClNO4
388.101	301	7.7	Dimethomorph Isomer 2.1*	75	10	29	0	110488-70-5	C21H22ClNO4
388.101	165.1	7.7	Dimethomorph Isomer 2.2*	75	10	45	10	110488-70-5	C21H22ClNO4
467	419.1	10.6	Temephos.1	96	10	27	12	3383-96-8	C16H20O6P2S3
467	405	10.6	Temephos.2	96	10	21	12	3383-96-8	C16H20O6P2S3
NOTES:
* Isomers are numbered sequentially based on elution order where "1" designates the first-eluting isomer and "2" designates the second-eluting isomer.
** The ".1" and ".2" suffixes indicate the presence of two MRM transitions for a given compound.
*** MS parameters were generated using an AB SCIEX API 4000™ LC-MS/MS system with a Shimadzu LC; parameters will vary on other systems.

## Sheet: Std #2 - cat.# 31973
Q1 m/z (amu)	Q3 m/z (amu)	tR (min)	Component Name**	Declustering Potential — DP (V)***	Entrance Potential — EP (V)***	Collision Energy — CE (V)***	Collision Cell Exit Potential — CXP (V)***	CAS #	Molecular Formula
240.1	86.2	3.5	Aldicarb sulfone.1	28	10	28	4	1646-88-4	C7H14N2O4S
240.1	148.2	3.5	Aldicarb sulfone.2	28	10	19	10	1646-88-4	C7H14N2O4S
223.1	106	3.5	Butoxycarboxim.1	61	10	13	6	34681-23-7	C7H14N2O4S
223.1	166	3.5	Butoxycarboxim.2	61	10	11	10	34681-23-7	C7H14N2O4S
207.1	132.1	3.7	Aldicarb sulfoxide.1	56	10	9	8	1646-87-3	C7H14N2O3S
207.1	89.1	3.7	Aldicarb sulfoxide.2	56	10	19	6	1646-87-3	C7H14N2O3S
237.1	72.1	3.8	Oxamyl.1	26	10	29	4	23135-22-0	C7H13N3O3S
237.1	90.1	3.8	Oxamyl.2	26	10	11	6	23135-22-0	C7H13N3O3S
163.1	106	3.9	Methomyl.1	41	10	13	6	16752-77-5	C5H10N2O2S
163.1	88.1	3.9	Methomyl.2	41	10	13	4	16752-77-5	C5H10N2O2S
208.1	116	5	Aldicarb.1	26	10	11	6	116-06-3	C7H14N2O2S
208.1	89	5	Aldicarb.2	26	10	23	4	116-06-3	C7H14N2O2S
213.1	75.1	5	Butocarboxim.1	86	10	19	3	34681-10-2	C7H14N2O2 S
213.1	116	5	Butocarboxim.2	86	10	17	6	34681-10-2	C7H14N2O2 S
221.1	102.1	5.2	Thidiazuron.1	36	10	23	6	51707-55-2	C9H8N4OS
221.1	127.9	5.2	Thidiazuron.2	36	10	23	8	51707-55-2	C9H8N4OS
343	151.1	5.2	Thiophanate-methyl.1	61	10	31	10	23564-05-8	C12H14N4O4S2
343	311	5.2	Thiophanate-methyl.2	61	10	17	8	23564-05-8	C12H14N4O4S2
226.1	107.2	5.6	Ethiofencarb.1	56	10	21	6	29973-13-5	C11H15NO2S
226.1	164	5.6	Ethiofencarb.2	56	10	21	6	29973-13-5	C11H15NO2S
229.1	172.4	5.7	Tebuthiuron.1	66	10	25	10	34014-18-1	C9H16N4OS
229.1	116.1	5.7	Tebuthiuron.2	66	10	37	6	34014-18-1	C9H16N4OS
222.1	165.2	6.5	Methabenzthiazuron.1	46	10	21	10	18691-97-9	C10H11N3OS
222.1	150.3	6.5	Methabenzthiazuron.2	46	10	45	8	18691-97-9	C10H11N3OS
226.1	169.1	6.9	Methiocarb.1	56	10	13	10	2032-65-7	C11H15NO2S
226.1	121.1	6.9	Methiocarb.2	56	10	27	6	2032-65-7	C11H15NO2S
400.1	238.1	9.2	Alanycarb.1	44	10	14	13	83130-01-2	C17H25N3O4S2
400.1	90.9	9.2	Alanycarb.2	44	10	50	4	83130-01-2	C17H25N3O4S2
411.2	190	10.2	Benfuracarb.1	34	10	15	9	82560-54-1	C20H30N2O5S
411.2	252.1	10.2	Benfuracarb.2	36	10	17	8	82560-54-1	C20H30N2O5S
383.1	195.1	10.3	Furathiocarb.1	86	10	25	12	65907-30-4	C18H26N2O5S
383.1	252.1	10.3	Furathiocarb.2	86	10	17	6	65907-30-4	C18H26N2O5S
NOTES:
** The ".1" and ".2" suffixes indicate the presence of two MRM transitions for a given compound.
*** MS parameters were generated using an AB SCIEX API 4000™ LC-MS/MS system with a Shimadzu LC; parameters will vary on other systems.

## Sheet: Std #3 - cat.# 31974
Q1 m/z (amu)	Q3 m/z (amu)	tR (min)	Component Name**	Declustering Potential — DP (V)***	Entrance Potential — EP (V)***	Collision Energy — CE (V)***	Collision Cell Exit Potential — CXP (V)***	CAS #	Molecular Formula
238.1	163	4.5	3-Hydroxycarbofuran.1	66	10	19	10	16655-82-6	C12H15NO4
238.1	181	4.5	3-Hydroxycarbofuran.2	66	10	15	12	16655-82-6	C12H15NO4
224.1	167	4.6	Dioxacarb.1	51	10	11	10	6988-21-2	C11H13NO4
224.1	123	4.6	Dioxacarb.2	51	10	21	18	6988-21-2	C11H13NO4
165.1	72.1	4.7	Fenuron.1	55	10	45	4	101-42-8	C9H12N2O
165.1	46	4.7	Fenuron.2	55	10	29	8	101-42-8	C9H12N2O
224.1	167.1	5.3	Bendiocarb.1	61	10	15	10	22781-23-3	C11H13NO4
224.1	109	5.3	Bendiocarb.2	61	10	33	6	22781-23-3	C11H13NO4
210.1	111	5.3	Propoxur.1	51	10	19	6	114-26-1	C11H15NO3
210.1	168.1	5.3	Propoxur.2	51	10	11	10	114-26-1	C11H15NO3
222.1	165.1	5.4	Carbofuran.1	65	10	17	10	1563-66-2	C12H15NO3
222.1	123	5.4	Carbofuran.2	65	10	29	8	1563-66-2	C12H15NO3
239.2	72.1	5.6	Pirimicarb.1	61	10	33	4	23103-98-2	C11H18N4O2
239.2	182.1	5.6	Pirimicarb.2	61	10	21	12	23103-98-2	C11H18N4O2
180.1	138	5.8	Propham.1	46	10	11	8	122-42-9	C10H13NO2
180.1	120	5.8	Propham.2	46	10	23	6	122-42-9	C10H13NO2
233.1	72.1	5.9	Fluometuron.1	76	10	35	12	2164-17-2	C10H11F3N2O
233.1	46	5.9	Fluometuron.2	76	10	37	8	2164-17-2	C10H11F3N2O
194.1	95	5.9	Isoprocarb.1	56	10	21	6	2631-40-5	C11H15NO2
194.1	137	5.9	Isoprocarb.2	56	10	13	8	2631-40-5	C11H15NO2
215.1	126.1	5.9	Monolinuron.1	61	10	23	8	1746-81-2	C9H11ClN2O2
215.1	99	5.9	Monolinuron.2	61	10	47	8	1746-81-2	C9H11ClN2O2
248	129.1	6.1	Forchlorfenuron.1	71	10	25	8	68157-60-8	C12H10ClN3O
248	93.1	6.1	Forchlorfenuron.2	71	10	49	6	68157-60-8	C12H10ClN3O
259	170.2	6.1	Metobromuron.1	60	10	25	10	3060-89-7	C9H11BrN2O2
259	148.2	6.1	Metobromuron.2	60	10	21	8	3060-89-7	C9H11BrN2O2
213.1	72.2	6.2	Chlorotoluron.1	68	10	31	4	15545-48-9	C10H13ClN2O
213.1	46.2	6.2	Chlorotoluron.2	68	10	35	8	15545-48-9	C10H13ClN2O
207.2	72.1	6.4	Isoproturon.1	71	10	29	12	34123-59-6	C12H18N2O
207.2	46.1	6.4	Isoproturon.2	71	10	35	8	34123-59-6	C12H18N2O
208.2	95.3	6.5	Fenobucarb.1	61	10	19	6	3766-81-2	C12H17NO2
208.2	152.1	6.5	Fenobucarb.2	61	10	13	8	3766-81-2	C12H17NO2
233.1	72	6.6	Diuron.1	71	10	37	14	330-54-1	C9H10Cl2N2O
235.1	72.1	6.6	Diuron.2	66	10	33	4	330-54-1	C9H10Cl2N2O
233.3	137.2	6.6	Siduron.1	81	10	23	8	1982-49-6	C14H20N2O
233.3	94	6.6	Siduron.2	81	10	31	6	1982-49-6	C14H20N2O
268.1	226.1	6.7	Diethofencarb.1	61	10	13	14	87130-20-9	C14H21NO4
268.1	124	6.7	Diethofencarb.2	61	10	43	8	87130-20-9	C14H21NO4
199.1	89.1	6.8	Cycluron.1	71	10	21	4	2163-69-1	C11H22N2O
199.1	89	6.8	Cycluron.2	71	10	21	6	2163-69-1	C11H22N2O
208.1	151	7	Promecarb.1	56	10	13	10	2631-37-0	C12H17NO2
208.1	109	7	Promecarb.2	56	10	21	6	2631-37-0	C12H17NO2
249.1	182.1	7.1	Linuron.1	66	10	21	12	330-55-2	C9H10Cl2N2O2
249.1	160	7.1	Linuron.2	66	10	25	34	330-55-2	C9H10Cl2N2O2
321.2	119	7.3	Iprovalicarb Isomer 1.1*	61	10	47	8	140923-17-7	C18H28N2O3
321.2	203.1	7.3	Iprovalicarb Isomer 1.2*	61	10	13	14	140923-17-7	C18H28N2O3
321.201	119	7.4	Iprovalicarb Isomer 2.1*	61	10	47	8	140923-17-7	C18H28N2O3
321.201	203.1	7.4	Iprovalicarb Isomer 2.2*	61	10	13	14	140923-17-7	C18H28N2O3
301.1	170.1	7.6	Bifenazate.1	66	10	27	10	149877-41-8	C17H20N2O3
301.1	198.1	7.6	Bifenazate.2	66	10	13	12	149877-41-8	C17H20N2O3
291.1	72.4	8.1	Chloroxuron.1	81	10	47	4	1982-47-4	C15H15ClN2O2
291.1	218.1	8.1	Chloroxuron.2	81	10	33	14	1982-47-4	C15H15ClN2O2
311	158.2	8.3	Diflubenzuron.1	61	10	19	10	35367-38-5	C14H9ClF2N2O2
311	141.1	8.3	Diflubenzuron.2	61	10	43	8	35367-38-5	C14H9ClF2N2O2
302.1	116.1	8.3	Fenoxycarb.1	61	10	17	6	79127-80-3	C17H19NO4
302.1	88	8.3	Fenoxycarb.2	61	10	29	6	79127-80-3	C17H19NO4
275	88	8.4	Neburon.1	26	10	23	6	555-37-3	C12H16Cl2N2O
275	114	8.4	Neburon.2	26	10	21	6	555-37-3	C12H16Cl2N2O
388	194	9.4	Pyraclostrobin.1	51	10	17	14	175013-18-0	C19H18ClN3O4
388	163	9.4	Pyraclostrobin.2	51	10	31	10	175013-18-0	C19H18ClN3O4
359.1	156.2	9.4	Triflumuron.1	71	10	23	10	64628-44-0	C15H10ClF3N2O3
359.1	139	9.4	Triflumuron.2	71	10	45	8	64628-44-0	C15H10ClF3N2O3
258	125	9.6	Thiobencarb.1	40	10	23	8	28249-77-6	C12H16ClNOS
258	89	9.6	Thiobencarb.2	40	10	65	6	28249-77-6	C12H16ClNOS
528	203	9.8	Indoxacarb.1	55	10	47	12	144171-61-9	C22H17ClF3N3O7
528	218	9.8	Indoxacarb.2	55	10	35	16	144171-61-9	C22H17ClF3N3O7
461.1	158.2	10.3	Hexaflumuron.1	85	10	23	10	86479-06-3	C16H8Cl2F6N2O3
461.1	141.1	10.3	Hexaflumuron.2	85	10	57	8	86479-06-3	C16H8Cl2F6N2O3
493	158.1	10.3	Novaluron.1	66	10	29	10	116714-46-6	C17H9ClF8N2O4
493	141.1	10.3	Novaluron.2	66	10	65	8	116714-46-6	C17H9ClF8N2O4
381.1	141.2	10.6	Teflubenzuron.1	106	10	47	8	83121-18-0	C14H6Cl2F4N2O2
381.1	158.2	10.6	Teflubenzuron.2	106	10	23	10	83121-18-0	C14H6Cl2F4N2O2
511.1	158.1	10.8	Lufenuron.1	96	10	27	10	103055-07-8	C17H8Cl2F8N2O3
511.1	141.2	10.8	Lufenuron.2	96	10	61	8	103055-07-8	C17H8Cl2F8N2O3
489	158	10.9	Flufenoxuron.1	96	10	27	10	101463-69-8	C21H11ClF6N2O3
489	141.1	10.9	Flufenoxuron.2	96	10	63	8	101463-69-8	C21H11ClF6N2O3
540	383	11.2	Chlorfluazuron.1	93	10	27	10	71422-67-8	C20H9Cl3F5N3O3
540	158	11.2	Chlorfluazuron.2	93	10	29	10	71422-67-8	C20H9Cl3F5N3O3
NOTES:
* Isomers are numbered sequentially based on elution order where "1" designates the first-eluting isomer and "2" designates the second-eluting isomer.
** The ".1" and ".2" suffixes indicate the presence of two MRM transitions for a given compound.
*** MS parameters were generated using an AB SCIEX API 4000™ LC-MS/MS system with a Shimadzu LC; parameters will vary on other systems.

## Sheet: Std #4 - cat.# 31975
Q1 m/z (amu)	Q3 m/z (amu)	tR (min)	Component Name**	Declustering Potential — DP (V)***	Entrance Potential — EP (V)***	Collision Energy — CE (V)***	Collision Cell Exit Potential — CXP (V)***	CAS #	Molecular Formula
167.1	85.1	1.3	Cyromazine.1	89	10	26	4	66215-27-8	C6H10N6
167.1	125.1	1.3	Cyromazine.2	89	10	24	7	66215-27-8	C6H10N6
203.1	129.2	3.4	Dinotefuran.1	51	10	17	8	165252-70-0	C7H14N4O3
203.1	157.2	3.4	Dinotefuran.2	51	10	11	10	165252-70-0	C7H14N4O3
230.1	203.1	3.6	Flonicamid.1	71	10	23	12	158062-67-0	C9H6F3N3O
230.1	174	3.6	Flonicamid.2	71	10	25	10	158062-67-0	C9H6F3N3O
271	225.2	3.7	Nitenpyram.1	66	10	17	14	120738-89-8	C11H15ClN4O2
271	126	3.7	Nitenpyram.2	66	10	35	8	120738-89-8	C11H15ClN4O2
218	105	3.8	Pymetrozine.1	71	10	27	6	123312-89-0	C10H11N5O
218	78	3.8	Pymetrozine.2	71	10	61	4	123312-89-0	C10H11N5O
256	209.1	4.6	Imidacloprid.1	61	10	21	14	138261-41-3	C9H10ClN5O2
256	175.1	4.6	Imidacloprid.2	61	10	25	10	138261-41-3	C9H10ClN5O2
198.9	128.2	4.7	Cymoxanil.1	56	10	12	7	57966-95-7	C7H10N4O3
198.9	111.2	4.7	Cymoxanil.2	56	10	23	6	57966-95-7	C7H10N4O3
223	126	4.9	Acetamiprid.1	68	10	29	8	135410-20-7	C10H11ClN4
223	99	4.9	Acetamiprid.2	68	10	53	6	135410-20-7	C10H11ClN4
237.1	192	5.1	Carbetamide.1	56	10	13	12	16118-49-3	C12H16N2O3
237.1	118.1	5.1	Carbetamide.2	56	10	17	6	16118-49-3	C12H16N2O3
279.1	219.1	5.1	Oxadixyl.1	66	10	15	14	77732-09-3	C14H18N2O4
279.1	132.1	5.1	Oxadixyl.2	66	10	43	8	77732-09-3	C14H18N2O4
218.1	125	5.5	Pyracarbolid.1	61	10	25	8	24691-76-7	C13H15NO2
218.1	97	5.5	Pyracarbolid.2	61	10	37	8	24691-76-7	C13H15NO2
297	159	5.6	Imazalil.1	81	10	29	12	35554-44-0	C14H14Cl2N2O
297	201	5.6	Imazalil.2	81	10	25	12	35554-44-0	C14H14Cl2N2O
280.1	220.2	6.1	Metalaxyl.1	61	10	19	14	57837-19-1	C15H21NO4
280.1	192.2	6.1	Metalaxyl.2	61	10	25	12	57837-19-1	C15H21NO4
226.1	142	6.1	Prometon.1	81	10	33	8	1610-18-0	C10H19N5O
226.1	86	6.1	Prometon.2	81	10	39	6	1610-18-0	C10H19N5O
226.2	170.1	6.1	Secbumeton.1	86	10	25	10	26259-45-0	C10H19N5O
226.2	100	6.1	Secbumeton.2	86	10	37	6	26259-45-0	C10H19N5O
226.1	170.1	6.2	Terbumeton.1	41	10	23	10	33693-04-8	C10H19N5O
226.1	100	6.2	Terbumeton.2	41	10	41	6	33693-04-8	C10H19N5O
484	452.9	6.4	Chlorantraniliprole.1	61	10	21	12	500008-45-7	C18H14BrCl2N5O2
484	285.9	6.4	Chlorantraniliprole.2	61	10	17	8	500008-45-7	C18H14BrCl2N5O2
228.1	186.1	6.6	Ametryn.1	65	10	25	12	834-12-8	C9H17N5S
228.1	96	6.6	Ametryn.2	65	10	35	6	834-12-8	C9H17N5S
331.2	105	6.6	Halofenozide.1	30	10	23	6	112226-61-6	C18H19ClN2O2
331.2	275.1	6.6	Halofenozide.2	30	10	11	8	112226-61-6	C18H19ClN2O2
302.1	242.1	6.7	Furalaxyl.1	51	10	21	16	57646-30-7	C17H19NO4
302.1	95	6.7	Furalaxyl.2	51	10	39	8	57646-30-7	C17H19NO4
298.2	144.2	6.7	Spiroxamine Isomer 1.1*	71	10	29	8	118134-30-8	C18H35NO2
298.2	100.1	6.7	Spiroxamine Isomer 1.2*	71	10	43	6	118134-30-8	C18H35NO2
404.1	372.1	6.9	Azoxystrobin.1	65	10	19	10	131860-33-8	C22H17N3O5
404.1	344.1	6.9	Azoxystrobin.2	65	10	33	10	131860-33-8	C22H17N3O5
266	227.1	6.9	Fludioxinil.1	41	10	11	12	131341-86-1	C12H6F2N2O2
266	229	6.9	Fludioxinil.2	41	10	17	14	131341-86-1	C12H6F2N2O2
298.201	144.2	6.9	Spiroxamine Isomer 2.1*	71	10	29	8	118134-30-8	C18H35NO2
298.201	100.1	6.9	Spiroxamine Isomer 2.2*	71	10	43	6	118134-30-8	C18H35NO2
324.1	242.1	7	Flutolanil.1	75	10	35	14	66332-96-5	C17H16F3NO2
324.1	262.1	7	Flutolanil.2	75	10	31	16	66332-96-5	C17H16F3NO2
412.1	328.1	7.1	Mandipropamid.1	85	10	19	8	374726-62-2	C23H22ClNO4
412.1	356.1	7.1	Mandipropamid.2	85	10	15	10	374726-62-2	C23H22ClNO4
270.1	119.1	7.1	Mepronil.1	81	10	31	6	55814-41-0	C17H19NO2
270.1	228	7.1	Mepronil.2	81	10	21	16	55814-41-0	C17H19NO2
200	107	7.1	Pyrimethanil.1	86	10	33	6	53112-28-0	C12H13N3
200	82	7.1	Pyrimethanil.2	86	10	37	4	53112-28-0	C12H13N3
343	307	7.2	Boscalid.1	35	10	27	8	188425-85-6	C18H12Cl2N2O
343	140	7.2	Boscalid.2	35	10	25	8	188425-85-6	C18H12Cl2N2O
369.1	313.2	7.2	Methoxyfenozide.1	56	10	11	4	161050-58-4	C22H28N2O3
369.1	149.1	7.2	Methoxyfenozide.2	56	10	21	8	161050-58-4	C22H28N2O3
294	197.1	7.2	Triadimefon.1	41	10	21	12	43121-43-3	C14H16ClN3O2
294	225	7.2	Triadimefon.2	41	10	19	14	43121-43-3	C14H16ClN3O2
302	97	7.4	Fenhexamid.1	95	10	33	6	126833-17-8	C14H17Cl2NO2
302	55	7.4	Fenhexamid.2	95	10	61	10	126833-17-8	C14H17Cl2NO2
289	70	7.5	Myclobutanil.1	66	10	41	4	88671-89-0	C15H17ClN4
289	125	7.5	Myclobutanil.2	66	10	39	8	88671-89-0	C15H17ClN4
492.1	331	7.6	Butafenacil.1	68	10	27	8	134605-64-4	C20H18ClF3N2O6
492.1	349	7.6	Butafenacil.2	68	10	19	10	134605-64-4	C20H18ClF3N2O6
459.2	427.2	8.1	Fluoxastrobin.1	81	10	23	12	361377-29-9	C21H16ClFN4O5
459.2	188	8.1	Fluoxastrobin.2	81	10	47	10	361377-29-9	C21H16ClFN4O5
224	106	8.1	Mepanipyrim.1	86	10	35	6	110235-47-7	C14H13N3
224	77	8.1	Mepanipyrim.2	86	10	55	6	110235-47-7	C14H13N3
353.2	133	8.2	Tebufenozide.1	51	10	23	8	112410-23-8	C22H28N2O2
353.2	297.2	8.2	Tebufenozide.2	51	10	11	8	112410-23-8	C22H28N2O2
368	145	8.3	Picoxystrobin.1	56	10	29	8	117428-22-5	C18H16F3NO4
368	205	8.3	Picoxystrobin.2	56	10	13	14	117428-22-5	C18H16F3NO4
314.2	116.1	8.4	Kresoxim-methyl.1	63	10	18	6	143390-89-0	C18H19NO4
314.2	131.2	8.4	Kresoxim-methyl.2	63	10	29	8	143390-89-0	C18H19NO4
412	346	8.4	Carfentrazone-ethyl.1	91	10	31	6	128639-02-1	C15H14Cl2F3N3O3
412	366	8.4	Carfentrazone-ethyl.2	91	10	25	10	128639-02-1	C15H14Cl2F3N3O3
327.1	116	8.5	Dimoxystrobin.1	66	10	29	6	149961-52-4	C19H22N2O3
327.1	205	8.5	Dimoxystrobin.2	66	10	23	14	149961-52-4	C19H22N2O3
395.1	213.1	8.6	Rotenone.1	101	10	31	14	83-79-4	C23H22O6
395.1	192.1	8.6	Rotenone.2	101	10	33	12	83-79-4	C23H22O6
226	93	8.7	Cyprodinil.1	91	10	47	6	121552-61-2	C14H15N3
226	77	8.7	Cyprodinil.2	91	10	61	4	121552-61-2	C14H15N3
336.1	187	8.7	Zoxamide.1	61	10	29	12	156052-68-5	C14H16Cl3NO2
336.1	159	8.7	Zoxamide.2	61	10	55	10	156052-68-5	C14H16Cl3NO2
294.2	148.3	8.9	Amitraz.1	98	10	22	9	33089-61-1	C19H23N3
294.2	91.2	8.9	Amitraz.2	98	10	57	5	33089-61-1	C19H23N3
326.2	294.1	8.9	Benalaxyl.1	60	10	15	8	71626-11-4	C20H23NO3
326.2	148.1	8.9	Benalaxyl.2	60	10	29	8	71626-11-4	C20H23NO3
392	331	9	Famoxadone.1	46	10	13	10	131807-57-3	C22H18N2O4
392	238	9	Famoxadone.2	46	10	23	16	131807-57-3	C22H18N2O4
364	199	9.5	Benzoximate.1	31	10	11	12	29104-30-1	C18H18ClNO5
364	105	9.5	Benzoximate.2	31	10	31	6	29104-30-1	C18H18ClNO5
376	308	9.7	Prochloraz.1	51	10	15	8	67747-09-5	C15H16Cl3N3O2
376	70	9.7	Prochloraz.2	51	10	43	4	67747-09-5	C15H16Cl3N3O2
303	138	9.8	Clofentezine.1	56	10	19	8	74115-24-5	C14H8Cl2N4
303	102	9.8	Clofentezine.2	56	10	51	6	74115-24-5	C14H8Cl2N4
409	186	9.9	Trifloxystrobin.1	61	10	21	12	141517-21-7	C20H19F3N2O4
409	206	9.9	Trifloxystrobin.2	61	10	19	14	141517-21-7	C20H19F3N2O4
465.013	148.9	10.3	Fluazinam.1	70	10	43	10	79622-59-6	C13H4Cl2F6N4O4
465.013	91	10.3	Fluazinam.2	70	10	43	10	79622-59-6	C13H4Cl2F6N4O4
462.7	415.7	10.3	Fluazinam.1†	-70	-10	-26	-11	79622-59-6	C13H4Cl2F6N4O4
462.7	397.8	10.3	Fluazinam.2†	-70	-10	-24	-11	79622-59-6	C13H4Cl2F6N4O4
507.1	178.1	10.5	Metaflumizone.1	101	10	33	10	139968-49-3	C24H16F6N4O2
507.1	287.1	10.5	Metaflumizone.2	101	10	33	6	139968-49-3	C24H16F6N4O2
356.2	177.2	10.5	Piperonyl butoxide.1	41	10	13	10	51-03-6	C19H30O5
356.2	119.1	10.5	Piperonyl butoxide.2	41	10	47	6	51-03-6	C19H30O5
334	145	10.5	Tebufenpyrad.1	116	10	37	8	119168-77-3	C18H24ClN3O
334	117	10.5	Tebufenpyrad.2	116	10	47	8	119168-77-3	C18H24ClN3O
322	96	10.6	Pyriproxyfen.1	46	10	21	6	95737-68-1	C20H19NO3
322	185	10.6	Pyriproxyfen.2	46	10	31	12	95737-68-1	C20H19NO3
308.1	197.1	10.9	Quinoxyfen.1	91	10	45	12	124495-18-7	C15H8Cl2FNO
308.1	162.1	10.9	Quinoxyfen.2	91	10	63	10	124495-18-7	C15H8Cl2FNO
876.5	553.4	11.1	Avermectin B1b.1	61	10	17	16	71751-41-2	C48H72O14
876.5	291	11.1	Avermectin B1b.2	61	10	29	20	71751-41-2	C48H72O14
890.5	567.5	11.3	Avermectin B1a.1	61	10	17	18	71751-41-2	C48H72O14
890.5	305	11.3	Avermectin B1a.2	61	10	35	8	71751-41-2	C48H72O14
422	366.1	11.3	Fenpyroximate.1	88	10	23	10	111812-58-9	C24H27N3O4
422	135.1	11.3	Fenpyroximate.2	88	10	53	8	111812-58-9	C24H27N3O4
914.6	186.2	11.3	Eprinomectin.1	66	10	25	12	123997-26-2	C50H75NO14
914.6	154.2	11.3	Eprinomectin.2	66	10	49	10	123997-26-2	C50H75NO14
916.6	331.4	11.5	Doramectin.1	61	10	33	8	117704-25-3	C50H74O14
916.6	593.5	11.5	Doramectin.2	66	10	19	20	117704-25-3	C50H74O14
307.1	161.1	11.6	Fenazaquin.1	76	10	27	10	120928-09-8	C20H22N2O
307.1	147	11.6	Fenazaquin.2	76	10	25	8	120928-09-8	C20H22N2O
640.4	528.5	11.6	Moxidectin.1	61	10	13	18	113507-06-5	C37H53NO8
640.4	498.5	11.6	Moxidectin.2	61	10	17	16	113507-06-5	C37H53NO8
892.6	569.5	11.7	Ivermectin.1	56	10	19	16	70288-86-7	C48H74O14
892.6	307.3	11.7	Ivermectin.2	56	10	31	8	70288-86-7	C48H74O14
NOTES:
* Isomers are numbered sequentially based on elution order where "1" designates the first-eluting isomer and "2" designates the second-eluting isomer.
** The ".1" and ".2" suffixes indicate the presence of two MRM transitions for a given compound.
*** MS parameters were generated using an AB SCIEX API 4000™ LC-MS/MS system with a Shimadzu LC; parameters will vary on other systems.
† Fluazinam (red text in list) has improved response in negative mode, so it was tested using ESI- (4.5 kV) using a separate injection.

## Sheet: Std #5 - cat.# 31976
Q1 m/z (amu)	Q3 m/z (amu)	tR (min)	Component Name**	Declustering Potential — DP (V)***	Entrance Potential — EP (V)***	Collision Energy — CE (V)***	Collision Cell Exit Potential — CXP (V)***	CAS #	Molecular Formula
292	211	4.2	Thiamethoxam.1	56	10	17	14	153719-23-4	C8H10ClN5O3S
292	181	4.2	Thiamethoxam.2	56	10	31	12	153719-23-4	C8H10ClN5O3S
250	169	4.4	Clothianidin.1	56	10	19	10	210880-92-5	C6H8ClN5O2S
250	132	4.4	Clothianidin.2	56	10	21	8	210880-92-5	C6H8ClN5O2S
202.1	175.1	4.7	Thiabendazole.1	36	10	35	10	148-79-8	C10H7N3S
202.1	131.2	4.7	Thiabendazole.2	36	10	45	8	148-79-8	C10H7N3S
340.2	228.2	5	Mesotrione.1	85	10	22	5	104206-82-8	C14H13NO7S
340.2	104.1	5	Mesotrione.2	85	10	41	6	104206-82-8	C14H13NO7S
253	126	5.1	Thiacloprid.1	76	10	29	8	111988-49-9	C10H9ClN4S
253	99	5.1	Thiacloprid.2	76	10	59	6	111988-49-9	C10H9ClN4S
387	307.1	5.3	Sulfentrazone.1	96	10	29	20	122836-35-5	C11H10Cl2F2N4O3S
387	146	5.3	Sulfentrazone.2	96	10	59	8	122836-35-5	C11H10Cl2F2N4O3S
190	163	5.3	Tricyclazole.1	76	10	33	10	41814-78-2	C9H7N3S
190	136	5.3	Tricyclazole.2	76	10	39	8	41814-78-2	C9H7N3S
215.1	187.1	5.4	Metribuzin.1	41	10	25	12	21087-64-9	C8H14N4OS
215.1	84.1	5.4	Metribuzin.2	41	10	31	6	21087-64-9	C8H14N4OS
236.1	143	5.6	Carboxin.1	66	10	21	8	5234-68-4	C12H13NO2S
236.1	87	5.6	Carboxin.2	66	10	33	6	5234-68-4	C12H13NO2S
219.2	57.2	5.8	Thiofanox.1	28	10	16	2	39196-18-4	C9H18N2O2S
219.2	61.1	5.8	Thiofanox.2	28	10	13	2	39196-18-4	C9H18N2O2S
214	124	5.9	Simetryn.1	36	10	29	10	1014-70-6	C8H15N5S
214	144	5.9	Simetryn.2	36	10	29	8	1014-70-6	C8H15N5S
287.1	259.1	6.5	Ethofumesate.1	76	10	15	6	26225-79-6	C13H18O5S
287.1	121.1	6.5	Ethofumesate.2	76	10	23	6	26225-79-6	C13H18O5S
397.3	350.9	6.7	Ethiprole.1	96	10	27	10	181587-01-9	C13H9Cl2F3N4OS
397.3	255.2	6.7	Ethiprole.2	96	10	47	16	181587-01-9	C13H9Cl2F3N4OS
272.2	198	6.7	Methoprotryne.1	41	10	31	12	841-06-5	C11H21N5OS
272.2	240.2	6.7	Methoprotryne.2	41	10	27	16	841-06-5	C11H21N5OS
312.1	92	6.8	Fenamidone.1	36	10	35	6	161326-34-7	C17H17N3OS
312.1	236.1	6.8	Fenamidone.2	36	10	21	14	161326-34-7	C17H17N3OS
360.1	164	7	Clethodim Isomer 1.1*	51	10	29	10	99129-21-2	C17H26ClNO3S
360.1	268.1	7	Clethodim Isomer 1.2*	51	10	17	18	99129-21-2	C17H26ClNO3S
211	136.2	7.3	Acibenzolar-S-methyl.1	70	10	41	8	135158-54-2	C8H6N2OS2
211	91.2	7.3	Acibenzolar-S-methyl.2	70	10	29	4	135158-54-2	C8H6N2OS2
242.2	158.1	7.4	Prometryne.1	41	10	33	10	7287-19-6	C10H19N5S
242.2	200.1	7.4	Prometryne.2	41	10	25	12	7287-19-6	C10H19N5S
242.1	186.1	7.6	Terbutryn.1	36	10	25	12	886-50-0	C10H19N5S
242.1	68.1	7.6	Terbutryn.2	36	10	61	4	886-50-0	C10H19N5S
364.1	152.1	7.7	Flufenacet.1	36	10	27	8	142459-58-3	C14H13F4N3O2S
364.1	194.2	7.7	Flufenacet.2	36	10	17	12	142459-58-3	C14H13F4N3O2S
437.1	368	7.8	Fipronil.1	96	10	23	9	120068-37-3	C12H4Cl2F6N4OS
437.1	290	7.8	Fipronil.2	96	10	37	7	120068-37-3	C12H4Cl2F6N4OS
299	148.1	7.8	Mefenacet.1	36	10	21	8	73250-68-7	C16H14N2O2S
299	120.1	7.8	Mefenacet.2	36	10	35	6	73250-68-7	C16H14N2O2S
317	166.1	8	Bupirimate.1	91	10	33	10	41483-43-6	C13H24N4O3S
317	108	8	Bupirimate.2	91	10	35	6	41483-43-6	C13H24N4O3S
325.2	108	8	Cyazofamid.1	50	10	18	6	120116-88-3	C13H13ClN4O2S
325.2	261.2	8	Cyazofamid.2	50	10	14	6	120116-88-3	C13H13ClN4O2S
683.1	408	8.4	Flubendiamide.1	85	10	9	12	272451-65-7	C23H22F7IN2O4S
683.1	274.1	8.4	Flubendiamide.2	85	10	41	6	272451-65-7	C23H22F7IN2O4S
344.1	188.9	8.7	Prothioconazole.1	46	10	31	12	178928-70-6	C14H15Cl2N3OS
344.1	125.1	8.7	Prothioconazole.2	46	10	33	13	178928-70-6	C14H15Cl2N3OS
360.101	164	9.9	Clethodim Isomer 2.1*	51	10	29	10	99129-21-2	C17H26ClNO3S
360.101	268.1	9.9	Clethodim Isomer 2.2*	51	10	17	18	99129-21-2	C17H26ClNO3S
306.2	201.1	10.2	Buprofezin.1	56	10	17	12	69327-76-0	C16H23N3OS
306.2	116.2	10.2	Buprofezin.2	36	10	23	6	69327-76-0	C16H23N3OS
353.1	168	10.7	Hexythiazox.1	41	10	37	12	78587-05-0	C17H21ClN2O2S
353.1	228	10.7	Hexythiazox.2	41	10	19	14	78587-05-0	C17H21ClN2O2S
368.2	231.1	10.8	Propargite.1	41	10	15	16	2312-35-8	C19H26O4 S
368.2	175.1	10.8	Propargite.2	41	10	23	10	2312-35-8	C19H26O4 S
365	147	11.3	Pyridaben.1	41	10	33	8	96489-71-3	C19H25ClN2OS
365	309	11.3	Pyridaben.2	41	10	19	8	96489-71-3	C19H25ClN2OS
NOTES:
* Isomers are numbered sequentially based on elution order where "1" designates the first-eluting isomer and "2" designates the second-eluting isomer.
** The ".1" and ".2" suffixes indicate the presence of two MRM transitions for a given compound.
*** MS parameters were generated using an AB SCIEX API 4000™ LC-MS/MS system with a Shimadzu LC; parameters will vary on other systems.

## Sheet: Std #6 - cat.# 31977
Q1 m/z (amu)	Q3 m/z (amu)	tR (min)	Component Name**	Declustering Potential — DP (V)***	Entrance Potential — EP (V)***	Collision Energy — CE (V)***	Collision Cell Exit Potential — CXP (V)***	CAS #	Molecular Formula
185	157	4.6	Fuberidazole.1	86	10	37	8	3878-19-1	C11H8N2O
185	65	4.6	Fuberidazole.2	86	10	57	12	3878-19-1	C11H8N2O
210.2	140.1	5	Ethirimol.1	96	10	31	8	23947-60-6	C11H19N3O
210.2	98.1	5	Ethirimol.2	96	10	39	12	23947-60-6	C11H19N3O
302.1	70.1	5.9	Flutriafol.1	16	10	59	2	76674-21-0	C16H13F2N3O
302.1	123	5.9	Flutriafol.2	16	10	37	2	76674-21-0	C16H13F2N3O
315	252.1	6.8	Nuarimol.1	101	10	37	22	63284-71-9	C17H12ClFN2O
315	81	6.8	Nuarimol.2	101	10	49	6	63284-71-9	C17H12ClFN2O
294	70	7	Paclobutrazol.1	21	10	49	12	76738-62-0	C30H40Cl2N6O2
294	125	7	Paclobutrazol.2	21	10	41	12	76738-62-0	C30H40Cl2N6O2
292	70	7.3	Cyproconazole Isomer 1.1*	66	10	31	2	94361-06-5	C15H18ClN3O
292	125	7.3	Cyproconazole Isomer 1.2*	66	10	29	10	94361-06-5	C15H18ClN3O
296.1	70	7.3	Triadimenol.1	11	10	33	12	55219-65-3	C14H18ClN3O2
296.1	227.1	7.3	Triadimenol.2	11	10	17	16	55219-65-3	C14H18ClN3O2
292.001	70	7.7	Cyproconazole Isomer 2.1*	66	10	31	2	94361-06-5	C15H18ClN3O
292.001	125	7.7	Cyproconazole Isomer 2.2*	66	10	29	10	94361-06-5	C15H18ClN3O
378	159	7.8	Bromucanozole Isomer 1.1*	46	10	37	2	116255-48-2	C13H12BrCl2N3O
378	70	7.8	Bromucanozole Isomer 1.2*	46	10	47	6	116255-48-2	C13H12BrCl2N3O
331	268	7.8	Fenarimol.1	81	10	35	26	60168-88-9	C17H12Cl2N2O
331	81	7.8	Fenarimol.2	81	10	55	14	60168-88-9	C17H12Cl2N2O
376	307	7.8	Fluquinconazole.1	86	10	27	16	136426-54-5	C16H8Cl2FN5O
376	349	7.8	Fluquinconazole.2	86	10	29	20	136426-54-5	C16H8Cl2FN5O
372.1	159	7.9	Tetraconazole.1	86	10	35	8	112281-77-3	C13H11Cl2F4N3O
372.1	70	7.9	Tetraconazole.2	86	10	47	12	112281-77-3	C13H11Cl2F4N3O
318.1	70	8	Triticonazole.1	86	10	35	6	131983-72-7	C17H20ClN3O
318.1	125	8	Triticonazole.2	86	10	49	8	131983-72-7	C17H20ClN3O
328.1	159	8.3	Etaconazole Isomer 1.1*	91	10	31	12	60207-93-4	C14H15Cl2N3O2
328.1	205	8.3	Etaconazole Isomer 1.2*	91	10	23	6	60207-93-4	C14H15Cl2N3O2
337	124.9	8.4	Fenbuconazole.1	61	10	55	14	114369-43-6	C19H17ClN4
337	70	8.4	Fenbuconazole.2	61	10	39	6	114369-43-6	C19H17ClN4
328.2	70.2	8.5	Diclobutrazol.1	70	10	48	3	75736-33-3	C15H19Cl2N3O
328.2	59.1	8.5	Diclobutrazol.2	70	10	48	2	75736-33-3	C15H19Cl2N3O
330	121.1	8.5	Epoxiconazole.1	41	10	49	10	106325-08-0	C17H13ClFN3O
330	101.1	8.5	Epoxiconazole.2	41	10	69	2	106325-08-0	C17H13ClFN3O
328.101	159	8.5	Etaconazole Isomer 2.1*	91	10	31	12	60207-93-4	C14H15Cl2N3O2
328.101	205	8.5	Etaconazole Isomer 2.2*	91	10	23	6	60207-93-4	C14H15Cl2N3O2
316.1	165.1	8.5	Flusilazole.1	86	10	37	10	85509-19-9	C16H15F2N3Si
316.1	247.1	8.5	Flusilazole.2	86	10	21	18	85509-19-9	C16H15F2N3Si
308.2	70	8.9	Tebuconazole.1	86	10	51	10	107534-96-3	C16H22ClN3O
308.2	125	8.9	Tebuconazole.2	86	10	55	8	107534-96-3	C16H22ClN3O
378.001	159	9.2	Bromucanozole Isomer 2.1*	46	10	37	2	116255-48-2	C13H12BrCl2N3O
378.001	70	9.2	Bromucanozole Isomer 2.2*	46	10	47	6	116255-48-2	C13H12BrCl2N3O
314.1	70	9.2	Hexaconazole.1	81	10	55	6	79983-71-4	C14H17Cl2N3O
314.1	159	9.2	Hexaconazole.2	81	10	33	10	79983-71-4	C14H17Cl2N3O
284.1	70	9.3	Penconazole.1	81	10	37	2	66246-88-6	C13H15Cl2N3
284.1	159	9.3	Penconazole.2	81	10	35	16	66246-88-6	C13H15Cl2N3
338.2	269.2	9.4	Bitertanol.1	56	10	13	2	55179-31-2	C20H23N3O2
338.2	70	9.4	Bitertanol.2	56	10	29	12	55179-31-2	C20H23N3O2
320.1	70	9.4	Metconazole.1	101	10	43	4	125116-23-6	C17H22ClN3O
320.1	125	9.4	Metconazole.2	101	10	53	4	125116-23-6	C17H22ClN3O
342.1	159	9.4	Propiconazole Isomer 1.1*	81	10	31	8	60207-90-1	C15H17Cl2N3O2
342.1	69	9.4	Propiconazole Isomer 1.2*	81	10	39	6	60207-90-1	C15H17Cl2N3O2
326.2	70.2	9.5	Diniconazole.1	72	10	50	3	83657-24-3	C15H17Cl2N3O
326.2	159	9.5	Diniconazole.2	72	10	43	10	83657-24-3	C15H17Cl2N3O
342.101	159	9.5	Propiconazole Isomer 2.1*	81	10	31	8	60207-90-1	C15H17Cl2N3O2
342.101	69	9.5	Propiconazole Isomer 2.2*	81	10	39	6	60207-90-1	C15H17Cl2N3O2
334.2	70	9.8	Ipconazole Isomer 1.1*	81	10	37	12	125225-28-7	C18H24ClN3O
334.2	125	9.8	Ipconazole Isomer 1.2*	101	10	47	12	125225-28-7	C18H24ClN3O
334.201	70	10	Ipconazole Isomer 2.1*	81	10	37	12	125225-28-7	C18H24ClN3O
334.201	125	10	Ipconazole Isomer 2.2*	101	10	47	12	125225-28-7	C18H24ClN3O
408.2	253.1	10.1	Difenoconazole Isomer 1.1*	46	10	31	6	119446-68-3	C19H17Cl2N3O3
406.1	251.1	10.1	Difenoconazole Isomer 1.2*	46	10	41	2	119446-68-3	C19H17Cl2N3O3
408.202	253.1	10.2	Difenoconazole Isomer 2.1*	46	10	31	6	119446-68-3	C19H17Cl2N3O3
406.101	251.1	10.2	Difenoconazole Isomer 2.2*	46	10	41	2	119446-68-3	C19H17Cl2N3O3
346.1	278.1	10.2	Triflumizole.1	16	10	17	6	68694-11-1	C15H15ClF3N3O
346.1	73	10.2	Triflumizole.2	16	10	27	4	68694-11-1	C15H15ClF3N3O
360.1	141	11	Etoxazole.1	31	10	59	8	153233-91-1	C21H23F2NO2
360.1	57.2	11	Etoxazole.2	31	10	51	10	153233-91-1	C21H23F2NO2
NOTES:
* Isomers are numbered sequentially based on elution order where "1" designates the first-eluting isomer and "2" designates the second-eluting isomer.
** The ".1" and ".2" suffixes indicate the presence of two MRM transitions for a given compound.
*** MS parameters were generated using an AB SCIEX API 4000™ LC-MS/MS system with a Shimadzu LC; parameters will vary on other systems.

## Sheet: Std #7 - cat.# 31978
Q1 m/z (amu)	Q3 m/z (amu)	tR (min)	Component Name**	Declustering Potential — DP (V)***	Entrance Potential — EP (V)***	Collision Energy — CE (V)***	Collision Cell Exit Potential — CXP (V)***	CAS #	Molecular Formula
304	147	6.4	Fenpropimorph.1	141	10	39	12	67564-91-4	C20H33NO
304	117	6.4	Fenpropimorph.2	141	10	73	2	67564-91-4	C20H33NO
374.2	330.2	7.7	Spirotetramat.1	136	10	23	8	203313-25-1	C21H27NO5
374.2	302.2	7.7	Spirotetramat.2	136	10	27	20	203313-25-1	C21H27NO5
732.5	142.2	10	Spinosad (Spinosyn A).1	136	10	39	14	168316-95-8	C41H65NO10
732.5	98.1	10	Spinosad (Spinosyn A).2	136	10	95	6	168316-95-8	C41H65NO10
872.6	158.2	10.2	Emamectin-benzoate b1b.1	101	10	51	10	155569-91-8	C49H75NO13
872.6	302.3	10.2	Emamectin-benzoate b1b.2	101	10	43	26	155569-91-8	C49H75NO13
886.5	158.1	10.5	Emamectin-benzoate b1a.1	106	10	49	10	155569-91-8	C49H75NO13
886.5	82.1	10.5	Emamectin-benzoate b1a.2	106	10	107	6	155569-91-8	C49H75NO13
748.5	142.2	10.5	Spinetoram.1	146	10	43	8	187166-40-1	C42H69NO10
748.5	98.1	10.5	Spinetoram.2	146	10	95	8	187166-40-1	C42H69NO10
746.8	142.4	10.5	Spinosad (Spinosyn D).1	112	11	41	11	168316-95-8	C41H65NO10
746.8	98.3	10.5	Spinosad (Spinosyn D).2	112	11	93	7	168316-95-8	C41H65NO10
371.2	273.2	10.7	Spiromesifen.1	76	10	11	8	283594-90-1	C23H30O4
371.2	255.2	10.7	Spiromesifen.2	76	10	31	6	283594-90-1	C23H30O4
411.3	71.3	10.9	Spirodiclofen.1	101	10	31	14	148477-71-8	C21H24Cl2O4
411.3	313.3	10.9	Spirodiclofen.2	101	10	17	6	148477-71-8	C21H24Cl2O4
NOTES:
** The ".1" and ".2" suffixes indicate the presence of two MRM transitions for a given compound.
*** MS parameters were generated using an AB SCIEX API 4000™ LC-MS/MS system with a Shimadzu LC; parameters will vary on other systems.

## Sheet: Std #8 - cat.# 31979
Q1 m/z (amu)	Q3 m/z (amu)	tR (min)	Component Name**	Declustering Potential — DP (V)***	Entrance Potential — EP (V)***	Collision Energy — CE (V)***	Collision Cell Exit Potential — CXP (V)***	CAS #	Molecular Formula
495.2	323.2	9.9	Hydramethylnon.1	136	10	41	10	67485-29-4	C25H24F6N4
495.2	151.1	9.9	Hydramethylnon.2	136	10	77	2	67485-29-4	C25H24F6N4
NOTES:
** The ".1" and ".2" suffixes indicate the presence of two MRM transitions for a given compound.
*** MS parameters were generated using an AB SCIEX API 4000™ LC-MS/MS system with a Shimadzu LC; parameters will vary on other systems.

## Sheet: Std #9 - cat.# 31980
Q1 m/z (amu)	Q3 m/z (amu)	tR (min)	Component Name**	Declustering Potential — DP (V)***	Entrance Potential — EP (V)***	Collision Energy — CE (V)***	Collision Cell Exit Potential — CXP (V)***	CAS #	Molecular Formula
189.2	102	2.9	Propamocarb.1	61	10	25	6	24579-73-5	C9H20N2O2
189.2	144	2.9	Propamocarb.2	61	10	19	8	24579-73-5	C9H20N2O2
209.1	137.1	3.2	Aminocarb.1	56	10	33	8	2032-59-9	C11H16N2O2
209.1	152	3.2	Aminocarb.2	56	10	19	10	2032-59-9	C11H16N2O2
222.1	165	3.2	Formetanate HCl.1	66	10	23	10	23422-53-9	C11H15N3O2 . HCl
222.1	120	3.2	Formetanate HCl.2	66	10	37	8	23422-53-9	C11H15N3O2 . HCl
223.2	166.1	4.6	Mexacarbate.1	56	10	21	10	315-18-4	C12H18N2O2
223.2	151	4.6	Mexacarbate.2	56	10	31	10	315-18-4	C12H18N2O2
318.1	182	6.1	Desmedipham.1	36	10	19	12	13684-56-5	C16H16N2O4
318.1	154	6.1	Desmedipham.2	36	10	35	26	13684-56-5	C16H16N2O4
301.2	168	6.3	Phenmedipham.1	76	10	12	10	13684-63-4	C16H16N2O4
301.2	107.9	6.3	Phenmedipham.2	76	10	44	6	13684-63-4	C16H16N2O4
329.1	125	9.6	(Monceren) Pencycuron.1	71	10	31	8	66063-05-6	C19H21ClN2O
329.1	218.1	9.6	(Monceren) Pencycuron.2	71	10	23	14	66063-05-6	C19H21ClN2O
NOTES:
** The ".1" and ".2" suffixes indicate the presence of two MRM transitions for a given compound.
*** MS parameters were generated using an AB SCIEX API 4000™ LC-MS/MS system with a Shimadzu LC; parameters will vary on other systems.

## Sheet: Std #10 - cat.# 31981
Q1 m/z (amu)	Q3 m/z (amu)	tR (min)	Component Name**	Declustering Potential — DP (V)***	Entrance Potential — EP (V)***	Collision Energy — CE (V)***	Collision Cell Exit Potential — CXP (V)***	CAS #	Molecular Formula
192.2	160.2	4	Carbendazim.1	61	10	25	10	10605-21-7	C9H9N3O2
192.2	132.1	4	Carbendazim.2	61	10	41	8	10605-21-7	C9H9N3O2
NOTES:
** The ".1" and ".2" suffixes indicate the presence of two MRM transitions for a given compound.
*** MS parameters were generated using an AB SCIEX API 4000™ LC-MS/MS system with a Shimadzu LC; parameters will vary on other systems.

[truncated: 2 more sheets: Full List (Stds #1–10), Chromatographic Conditions]
