# Supplementary material for: Stability Study and Handling Recommendations for Multiresidue Pesticide Mixes under Diverse Storage Conditions for LC–MS/MS and GC–MS/MS
Source: J AOAC Int. 2023 Sep 13;106(6):1550–63. doi: 10.1093/jaoacint/qsad096 (PMC10628962; doi:10.1093/jaoacint/qsad096)
Supplement: qsad096_Supplementary_Data [file qsad096_supplementary_data.zip › qsad096_Supplementary_Data/aoac-23-0199-File016.xls]

## Sheet: Std #1 - cat.# 32563
Peak #†	tR (min)	Component Name	SRMw	Q1 ion (m/z)	Q3 ion (m/z)	CE (V)*	CAS #
1	13.97	Diazinon	1	304.1	179.2	10	333-41-5
	13.97	Diazinon	2	137	84.1	12	333-41-5
	13.97	Diazinon	3	199.1	93	16	333-41-5
2	14.27	Isazophos	1	161	119	8	42509-80-8
	14.27	Isazophos	2	172	130	8	42509-80-8
	14.27	Isazophos	3	161	146	6	42509-80-8
3	15.07	Chlorpyrifos-methyl	1	285.9	93	24	5598-13-0
	15.07	Chlorpyrifos-methyl	2	285.9	270.9	12	5598-13-0
	15.07	Chlorpyrifos-methyl	3	285.9	208	10	5598-13-0
4	15.72	Fenitrothion	1	277.1	260.1	6	122-14-5
	15.72	Fenitrothion	2	277.1	109	18	122-14-5
	15.72	Fenitrothion	3	260	125.1	12	122-14-5
5	15.76	Pirimiphos-methyl	1	305	180.2	8	29232-93-7
	15.76	Pirimiphos-methyl	2	290.2	125	20	29232-93-7
	15.76	Pirimiphos-methyl	3	290.2	233.1	10	29232-93-7
6	16.21	Chlorpyrifos	1	196.9	168.9	14	2921-88-2
	16.21	Chlorpyrifos	2	314	258	12	2921-88-2
	16.21	Chlorpyrifos	3	196.9	107	36	2921-88-2
7	16.71	Pirimiphos-ethyl	1	318.3	166.2	12	23505-41-1
	16.71	Pirimiphos-ethyl	2	318.3	182.1	8	23505-41-1
	16.71	Pirimiphos-ethyl	3	333.1	168.1	22	23505-41-1
8	17.21	Quinalphos	1	146.2	118.1	10	13593-03-8
	17.21	Quinalphos	2	146.2	91	24	13593-03-8
	17.21	Quinalphos	3	298.1	156.1	8	13593-03-8
9	20.99	Pyridaphenthion	1	340.1	199.1	8	119-12-0
	20.99	Pyridaphenthion	2	340.1	97	34	119-12-0
	20.99	Pyridaphenthion	3	340.1	108.9	20	119-12-0
10	21.06	Phosmet	1	160.1	77	24	732-11-6
	21.06	Phosmet	2	160.1	133.1	10	732-11-6
	21.06	Phosmet	3	317	160	8	732-11-6
11	21.14	EPN	1	169	141	8	2104-64-5
	21.14	EPN	2	169	77	22	2104-64-5
	21.14	EPN	3	157	110	14	2104-64-5
12	21.89	Phosalone	1	182	111	16	2310-17-0
	21.89	Phosalone	2	182	137.9	8	2310-17-0
	21.89	Phosalone	3	367	182.1	8	2310-17-0
13	21.9	Azinphos-methyl	1	160.1	132.1	6	86-50-0
	21.9	Azinphos-methyl	2	160.1	77	16	86-50-0
	21.9	Azinphos-methyl	3	132.1	77	12	86-50-0
14	22.58	Pyrazophos	1	221	193.1	8	13457-18-6
	22.58	Pyrazophos	2	232	204.1	8	13457-18-6
	22.58	Pyrazophos	3	265.1	210.1	10	13457-18-6
15	22.63	Azinphos-ethyl	1	160.1	132.1	6	2642-71-9
	22.63	Azinphos-ethyl	2	132.1	77.1	12	2642-71-9
	22.63	Azinphos-ethyl	3	160.1	77.1	18	2642-71-9
16	22.73	Pyraclofos	1	194	138.2	18	77458-01-6
	22.73	Pyraclofos	2	360.1	194	10	77458-01-6
	22.73	Pyraclofos	3	360.1	139	14	77458-01-6
	NOTES:
	w SRM transitions are listed from highest to lowest signal intensity. Relative intensities may vary and should be confirmed on each instrument.
	* CE = Collision Energy. MS parameters were generated using a Thermo Scientific TSQ 8000 Triple Quadrupole GC-MS system; parameters may vary on other systems.
	† To view the chromatogram, search GC_FS0600 at www.restek.com
	NOTE: When combining a large number of compounds with different chemical functionalities, mix stability can be an issue. In formulating these standards, we extensively studied the 203 compounds involved, then grouped them into as few mixes as possible while still ensuring maximum long-term stability and reliability. For quantitative analysis, we recommend analyzing each mix separately to ensure a…

## Sheet: Std #2 - cat.# 32564
Peak #†	tR (min)	Component Name	SRMw	Q1 ion (m/z)	Q3 ion (m/z)	CE (V)*	CAS #
1	10.1	Chloroneb	1	206	191	10	2675-77-6
	10.1	Chloroneb	2	191	113	13	2675-77-6
	10.1	Chloroneb	3	191	141	10	2675-77-6
2	10.31	Pentachlorobenzene	1	250	215	20	608-93-5
	10.31	Pentachlorobenzene	2	250	179	30	608-93-5
	10.31	Pentachlorobenzene	3	250	142	30	608-93-5
3	12.7	BHC, alpha-	1	181	145	13	319-84-6
	12.7	BHC, alpha-	2	218.9	183	8	319-84-6
	12.7	BHC, alpha-	3	216.9	144.9	18	319-84-6
4	12.9	Hexachlorobenzene	1	283.8	248.8	18	118-74-1
	12.9	Hexachlorobenzene	2	283.8	213.9	30	118-74-1
	12.9	Hexachlorobenzene	3	248.9	213.9	14	118-74-1
5	13.02	Pentachloroanisole	1	264.8	236.8	12	1825-21-4
	13.02	Pentachloroanisole	2	266.9	238.9	10	1825-21-4
	13.02	Pentachloroanisole	3	279.9	236.9	23	1825-21-4
6	13.36	BHC, beta-	1	218.9	183	8	319-85-7
	13.36	BHC, beta-	2	181	145	15	319-85-7
	13.36	BHC, beta-	3	181	109	27	319-85-7
7	13.52	BHC, gamma-	1	181	145	13	58-89-9
	13.52	BHC, gamma-	2	219	183	8	58-89-9
	13.52	BHC, gamma-	3	181	109	29	58-89-9
8	14.09	BHC, delta-	1	181	145	13	319-86-8
	14.09	BHC, delta-	2	219	183	8	319-86-8
	14.09	BHC, delta-	3	181	109	28	319-86-8
9	14.55	Endosulfan ether	1	238.9	204	13	3369-52-6
	14.55	Endosulfan ether	2	240.9	206	13	3369-52-6
	14.55	Endosulfan ether	3	271.8	237	10	3369-52-6
10	15.25	Heptachlor	1	100	65	12	76-44-8
	15.25	Heptachlor	2	272	237	13	76-44-8
	15.25	Heptachlor	3	270	235	13	76-44-8
11	15.83	Pentachlorothioanisole	1	296	263	12	1825-19-0
	15.83	Pentachlorothioanisole	2	298	265	8	1825-19-0
	15.83	Pentachlorothioanisole	3	296	246	32	1825-19-0
12	16.06	Aldrin	1	263	193	31	309-00-2
	16.06	Aldrin	2	298	263	8	309-00-2
	16.06	Aldrin	3	263	191	35	309-00-2
13	16.26	Dichlorobenzophenone, 4,4'-	1	139	111	13	90-98-2
	16.26	Dichlorobenzophenone, 4,4'-	2	139	75	27	90-98-2
	16.26	Dichlorobenzophenone, 4,4'-	3	111	75.1	12	90-98-2
14	16.45	Fenson	1	141	77.1	8	80-38-6
	16.45	Fenson	2	268	77.1	18	80-38-6
	16.45	Fenson	3	268	141.1	8	80-38-6
15	16.72	Isodrin	1	193	123	30	465-73-6
	16.72	Isodrin	2	193	157.1	19	465-73-6
	16.72	Isodrin	3	260.9	190.9	28	465-73-6
16	16.97	Heptachlor epoxide	1	353	263	13	1024-57-3
	16.97	Heptachlor epoxide	2	351	261	11	1024-57-3
	16.97	Heptachlor epoxide	3	263	193	29	1024-57-3
17	17.37	Chlorbenside	1	125	89.1	17	103-17-3
	17.37	Chlorbenside	2	268	125.1	8	103-17-3
	17.37	Chlorbenside	3	125	99	19	103-17-3
18	17.51	Chlordane, trans-	1	272	237	13	5103-74-2
	17.51	Chlordane, trans-	2	375	266	18	5103-74-2
	17.51	Chlordane, trans-	3	373	264	18	5103-74-2
19	17.62	DDE, o,p'-	1	246	176	32	3424-82-6
	17.62	DDE, o,p'-	2	316	246	15	3424-82-6
	17.62	DDE, o,p'-	3	318	176	56	3424-82-6
20	17.79	Endosulfan I	1	241	206	10	959-98-8
	17.79	Endosulfan I	2	195	159	6	959-98-8
	17.79	Endosulfan I	3	195	125	19	959-98-8
21	17.85	Chlordane, cis-	1	375	266	21	5103-71-9
	17.85	Chlordane, cis-	2	272	237	12	5103-71-9
	17.85	Chlordane, cis-	3	377	268	19	5103-71-9
22	17.96	Nonachlor, trans-	1	409	300	20	39765-80-5
	17.96	Nonachlor, trans-	2	409	302	22	39765-80-5
	17.96	Nonachlor, trans-	3	409	263	25	39765-80-5
23	17.97	Chlorfenson	1	175	111	8	80-33-1
	17.97	Chlorfenson	2	177	113	8	80-33-1
	17.97	Chlorfenson	3	302	175	8	80-33-1
24	18.31	DDE, p,p'-	1	246	176	28	72-55-9
	18.31	DDE, p,p'-	2	316	246	20	72-55-9
	18.31	DDE, p,p'-	3	318	248	22	72-55-9
25	18.37	Dieldrin	1	263	193	34	60-57-1
	18.37	Dieldrin	2	277	241	8	60-57-1
	18.37	Dieldrin	3	279	243	10	60-57-1
26	18.5	DDD, o,p'-	1	235	165	22	53-19-0
	18.5	DDD, o,p'-	2	235	199	14	53-19-0
	18.5	DDD, o,p'-	3	235	200	10	53-19-0
27	18.86	Ethylan	1	223	167	12	72-56-0
	18.86	Ethylan	2	223	179	22	72-56-0
	18.86	Ethylan	3	223	193	28	72-56-0
28	18.85	Endrin	1	279	243	8	72-20-8
	18.85	Endrin	2	263	193	30	72-20-8
	18.85	Endrin	3	245	173	25	72-20-8
29	19.04	Endosulfan II	1	195	159	8	33213-65-9
	19.04	Endosulfan II	2	240.9	205.9	10	33213-65-9
	19.04	Endosulfan II	3	195	125.1	23	33213-65-9
30	19.23	DDD, p,p'-	1	235	165	24	72-54-8
	19.23	DDD, p,p'-	2	237	165	22	72-54-8
	19.23	DDD, p,p'-	3	235	199	12	72-54-8
31	19.31	DDT, o,p'-	1	235	165.1	21	789-02-6
	19.31	DDT, o,p'-	2	237	165.1	22	789-02-6
	19.31	DDT, o,p'-	3	235	199.1	16	789-02-6
32	19.33	Nonachlor, cis-	1	272	237	10	5103-73-1
	19.33	Nonachlor, cis-	2	409	300	23	5103-73-1
	19.33	Nonachlor, cis-	3	409	302	20	5103-73-1
33	19.45	Endrin aldehyde	1	344.9	244.9	14	7421-93-4
	19.45	Endrin aldehyde	2	344.9	243.1	17	7421-93-4
	19.45	Endrin aldehyde	3	347	253	18	7421-93-4
34	19.84	4,4'-Methoxychlor olefin	1	238.1	152.1	35	2132-70-9
	19.84	4,4'-Methoxychlor olefin	2	238.1	195.1	20	2132-70-9
	19.84	4,4'-Methoxychlor olefin	3	308	223.1	30	2132-70-9
35	19.97	Endosulfan sulfate	1	272	237	10	1031-07-8
	19.97	Endosulfan sulfate	2	274	239	12	1031-07-8
	19.97	Endosulfan sulfate	3	241	206	8	1031-07-8
36	20.04	DDT, p,p'-	1	235	165	21	50-29-3
	20.04	DDT, p,p'-	2	237	165	22	50-29-3
	20.04	DDT, p,p'-	3	235	199	16	50-29-3
37	20.27	2,4'-Methoxychlor	1	227.1	121.1	12	30667-99-3
	20.27	2,4'-Methoxychlor	2	121.1	78.1	20	30667-99-3
	20.27	2,4'-Methoxychlor	3	121.1	91.1	12	30667-99-3
38	20.97	Endrin ketone	1	317	101	21	53494-70-5
	20.97	Endrin ketone	2	317	281	8	53494-70-5
	20.97	Endrin ketone	3	315	279	8	53494-70-5
39	21.68	Tetradifon	1	159	131	10	116-29-0
	21.68	Tetradifon	2	159	111	20	116-29-0
	21.68	Tetradifon	3	227	199	10	116-29-0
40	22.16	Mirex	1	272	237	15	2385-85-5
	22.16	Mirex	2	274	239	15	2385-85-5
	22.16	Mirex	3	274	143	40	2385-85-5
	NOTES:
	w SRM transitions are listed from highest to lowest signal intensity. Relative intensities may vary and should be confirmed on each instrument.
	* CE = Collision Energy. MS parameters were generated using a Thermo Scientific TSQ 8000 Triple Quadrupole GC-MS system; parameters may vary on other systems.
	† To view the chromatogram, search GC_FS0601 at www.restek.com
	NOTE: When combining a large number of compounds with different chemical functionalities, mix stability can be an issue. In formulating these standards, we extensively studied the 203 compounds involved, then grouped them into as few mixes as possible while still ensuring maximum long-term stability and reliability. For quantitative analysis, we recommend analyzing each mix separately to ensure a…

## Sheet: Std #3 - cat.# 32565
Peak #†	tR (min)	Component Name	SRMw	Q1 ion (m/z)	Q3 ion (m/z)	CE (V)*	CAS #
1	7.72	Diclobenil	1	171	100	25	1194-65-6
	7.72	Diclobenil	2	171	136	13	1194-65-6
	7.72	Diclobenil	3	136	100.1	10	1194-65-6
2	8.24	Biphenyl	1	154.1	115	25	92-52-4
	8.24	Biphenyl	2	154.1	127.1	32	92-52-4
	8.24	Biphenyl	3	152.1	126.1	23	92-52-4
3	8.95	Dichloroaniline, 3,4'-	1	161	99	21	95-76-1
	8.95	Dichloroaniline, 3,4'-	2	161	126.1	8	95-76-1
	8.95	Dichloroaniline, 3,4'-	3	163	90	16	95-76-1
4	9.64	Tetrahydrophthalimide	1	151.1	80.1	6	1469-48-3
	9.64	Tetrahydrophthalimide	2	151.1	122	10	1469-48-3
	9.64	Tetrahydrophthalimide	3	151.1	77	32	1469-48-3
5	11.42	Tecnazene	1	260.9	202.9	13	117-18-0
	11.42	Tecnazene	2	214.9	178.9	8	117-18-0
	11.42	Tecnazene	3	214.9	144	22	117-18-0
6	11.63	Diphenylamine	1	169.1	168.1	12	122-39-4
	11.63	Diphenylamine	2	169.1	167.1	25	122-39-4
	11.63	Diphenylamine	3	167.1	166.1	17	122-39-4
7	11.7	Tetrachloroaniline, 2,3,5,6-	1	231	160	22	3481-20-7
	11.7	Tetrachloroaniline, 2,3,5,6-	2	231	158	20	3481-20-7
	11.7	Tetrachloroaniline, 2,3,5,6-	3	231	122	30	3481-20-7
8	12.18	Ethalfluralin	1	276.1	202.1	15	55283-68-6
	12.18	Ethalfluralin	2	316.1	276.1	10	55283-68-6
	12.18	Ethalfluralin	3	316.1	202.2	26	55283-68-6
9	12.4	Trifluralin	1	306.1	264.1	8	1582-09-8
	12.4	Trifluralin	2	306.1	206.2	12	1582-09-8
	12.4	Trifluralin	3	306.1	160.1	23	1582-09-8
10	12.45	Benfluralin	1	292	264.1	8	1861-40-1
	12.45	Benfluralin	2	292	206.1	12	1861-40-1
	12.45	Benfluralin	3	292	160.1	20	1861-40-1
11	12.99	Dicloran	1	206	176	10	99-30-9
	12.99	Dicloran	2	176	148	10	99-30-9
	12.99	Dicloran	3	206	147.9	18	99-30-9
12	13.65	Quintozene	1	294.8	237	15	82-68-8
	13.65	Quintozene	2	236.8	119	22	82-68-8
	13.65	Quintozene	3	234.8	141	26	82-68-8
13	13.69	Pentachlorobenzonitrile	1	273	238	17	20925-85-3
	13.69	Pentachlorobenzonitrile	2	275	205	30	20925-85-3
	13.69	Pentachlorobenzonitrile	3	273	177	25	20925-85-3
14	13.76	Profluralin	1	318.1	199	17	26399-36-0
	13.76	Profluralin	2	330.1	69.1	25	26399-36-0
	13.76	Profluralin	3	318.1	264.1	8	26399-36-0
15	14.06	Fluchloralin	1	306.1	264	8	33245-39-5
	14.06	Fluchloralin	2	264	160.1	15	33245-39-5
	14.06	Fluchloralin	3	306.1	159.7	20	33245-39-5
16	14.21	Chlorothalonil	1	266	133	40	1897-45-6
	14.21	Chlorothalonil	2	264	168	23	1897-45-6
	14.21	Chlorothalonil	3	266	170	23	1897-45-6
17	14.64	Pentachloroaniline	1	263	192	20	527-20-8
	14.64	Pentachloroaniline	2	265	194	22	527-20-8
	14.64	Pentachloroaniline	3	265	107	46	527-20-8
18	15.78	Prodiamine	1	321	279	6	29091-21-2
	15.78	Prodiamine	2	321	216	15	29091-21-2
	15.78	Prodiamine	3	279	203	8	29091-21-2
19	15.9	Dichlofluanid	1	123	77.1	16	1085-98-9
	15.9	Dichlofluanid	2	224	123	12	1085-98-9
	15.9	Dichlofluanid	3	167.1	124	10	1085-98-9
20	16.77	Isopropalin	1	280.1	238.1	8	33820-53-0
	16.77	Isopropalin	2	280.1	180.1	10	33820-53-0
	16.77	Isopropalin	3	280.1	118.1	25	33820-53-0
21	16.95	Pendimethalin	1	252.1	162.1	10	40487-42-1
	16.95	Pendimethalin	2	252.1	191.1	8	40487-42-1
	16.95	Pendimethalin	3	281.1	252.2	8	40487-42-1
22	17.07	Tolylfluanid	1	238	137	10	731-27-1
	17.07	Tolylfluanid	2	137	91.1	17	731-27-1
	17.07	Tolylfluanid	3	240	137	10	731-27-1
23	18.51	Oxyfluorfen	1	300	223	15	42874-03-3
	18.51	Oxyfluorfen	2	252.1	146.1	33	42874-03-3
	18.51	Oxyfluorfen	3	252.1	170.1	27	42874-03-3
24	18.77	Nitrofen	1	202	139.1	20	1836-75-5
	18.77	Nitrofen	2	283	202	10	1836-75-5
	18.77	Nitrofen	3	283	162	18	1836-75-5
25	20.69	Nitralin	1	316.1	274	8	4726-14-1
	20.69	Nitralin	2	300	258.1	8	4726-14-1
	20.69	Nitralin	3	274	216.2	6	4726-14-1
	NOTES:
	w SRM transitions are listed from highest to lowest signal intensity. Relative intensities may vary and should be confirmed on each instrument.
	* CE = Collision Energy. MS parameters were generated using a Thermo Scientific TSQ 8000 Triple Quadrupole GC-MS system; parameters may vary on other systems.
	† To view the chromatogram, search GC_FS0602 at www.restek.com
	 Quintozene: These transitions have higher intensity but can be used only when tested without standards #5 or #8 . If all standards are combined, m/z 214 is shared with Terbutylazine (standard #5) and Terbufos (standard #8)
	Q1 ion (m/z)	Q3 ion (m/z)	CE, (V)*
	294.8	237	15
	213.9	179	12
	234.8	141	26
	NOTE: When combining a large number of compounds with different chemical functionalities, mix stability can be an issue. In formulating these standards, we extensively studied the 203 compounds involved, then grouped them into as few mixes as possible while still ensuring maximum long-term stability and reliability. For quantitative analysis, we recommend analyzing each mix separately to ensure a…

## Sheet: Std #4 - cat.# 32566
Peak #†	tR (min)	Component Name	SRMw	Q1 ion (m/z)	Q3 ion (m/z)	CE (V)*	CAS #
1	6.83	Allidochlor	1	132	56	6	93-71-0
	6.83	Allidochlor	2	138	96	8	93-71-0
	6.83	Allidochlor	3	138	81	8	93-71-0
2	9.37	Pebulate	1	128	57	8	1114-71-2
	9.37	Pebulate	2	161	128	6	1114-71-2
	9.37	Pebulate	3	203	128	8	1114-71-2
3	9.63	N-(2;4-Dimethylphenyl)formamide	1	120	77	15	60397-77-5
	9.63	N-(2;4-Dimethylphenyl)formamide	2	121	106	8	60397-77-5
	9.63	N-(2;4-Dimethylphenyl)formamide	3	106	77	15	60397-77-5
4	11.51	Propachlor	1	120	77	19	1918-16-7
	11.51	Propachlor	2	176	57	8	1918-16-7
	11.51	Propachlor	3	120	92	8	1918-16-7
5	11.8	Cycloate	1	154	83	8	1134-23-2
	11.8	Cycloate	2	215	154	6	1134-23-2
	11.8	Cycloate	3	215	83	15	1134-23-2
6	12.6	Diallate 1††	1	234	150	18	2303-16-4
	12.6	Diallate 1††	2	234	192	12	2303-16-4
	12.6	Diallate 1††	3	234	150	18	2303-16-4
7	12.8	Diallate 2††	1	234.1	150	18	2303-16-4
	12.8	Diallate 2††	2	234.1	192.1	12	2303-16-4
	12.8	Diallate 2††	3	234.1	150	18	2303-16-4
8	13.36	Clomazone	1	125	89	13	81777-89-1
	13.36	Clomazone	2	204	107	18	81777-89-1
	13.36	Clomazone	3	125	99	17	81777-89-1
9	13.73	Propyzamide	1	173	145	13	23950-58-5
	13.73	Propyzamide	2	173	109	27	23950-58-5
	13.73	Propyzamide	3	173	74	46	23950-58-5
10	14.28	Triallate	1	268	184	20	2303-17-5
	14.28	Triallate	2	270	186	18	2303-17-5
	14.28	Triallate	3	268	226	10	2303-17-5
11	14.82	Propanil	1	217	161	8	709-98-8
	14.82	Propanil	2	161	99	25	709-98-8
	14.82	Propanil	3	219	163	8	709-98-8
12	14.87	Dimethachlor	1	197	148	8	50563-36-5
	14.87	Dimethachlor	2	134	105	13	50563-36-5
	14.87	Dimethachlor	3	134	77	25	50563-36-5
13	15.03	Acetochlor	1	174	146	12	34256-82-1
	15.03	Acetochlor	2	223	132	20	34256-82-1
	15.03	Acetochlor	3	223	147	10	34256-82-1
14	15.26	Alachlor	1	188	160	10	15972-60-8
	15.26	Alachlor	2	188	130	32	15972-60-8
	15.26	Alachlor	3	146	118	8	15972-60-8
15	15.35	Propisochlor	1	162	120	13	86763-47-5
	15.35	Propisochlor	2	162	144	10	86763-47-5
	15.35	Propisochlor	3	223	132	18	86763-47-5
16	15.79	Linuron	1	248	61	8	330-55-2
	15.79	Linuron	2	187	124	21	330-55-2
	15.79	Linuron	3	160	133	11	330-55-2
17	16.1	Metolachlor	1	162	133	13	51218-45-2
	16.1	Metolachlor	2	238	162	10	51218-45-2
	16.1	Metolachlor	3	238	133	27	51218-45-2
18	16.61	Diphenamid	1	239	167	8	957-51-7
	16.61	Diphenamid	2	239	72	10	957-51-7
	16.61	Diphenamid	3	167	115	40	957-51-7
19	16.91	Metazachlor	1	209	132	15	67129-08-2
	16.91	Metazachlor	2	133	117	25	67129-08-2
	16.91	Metazachlor	3	209	117	35	67129-08-2
20	18.07	Flutolanil	1	173	145	14	66332-96-5
	18.07	Flutolanil	2	281	173	10	66332-96-5
	18.07	Flutolanil	3	173	95	26	66332-96-5
21	18.29	Pretilachlor	1	162	132	18	51218-49-6
	18.29	Pretilachlor	2	262	202	8	51218-49-6
	18.29	Pretilachlor	3	162	117	30	51218-49-6
22	18.4	Oxadiazon	1	175	112	13	19666-30-9
	18.4	Oxadiazon	2	258	175	8	19666-30-9
	18.4	Oxadiazon	3	175	147	8	19666-30-9
23	19.93	Norflurazon	1	145	95	18	27314-13-2
	19.93	Norflurazon	2	145	75	25	27314-13-2
	19.93	Norflurazon	3	303	145	17	27314-13-2
24	21.25	Methoxychlor	1	227	115	50	72-43-5
	21.25	Methoxychlor	2	227	141	33	72-43-5
	21.25	Methoxychlor	3	227	169	25	72-43-5
25	21.3	Fenpropathrin	1	181	152	24	39515-41-8
	21.3	Fenpropathrin	2	265	210	8	39515-41-8
	21.3	Fenpropathrin	3	181	127	24	39515-41-8
26	21.37	Tebufenpyrad	1	276	171	10	119168-77-3
	21.37	Tebufenpyrad	2	333	276	8	119168-77-3
	21.37	Tebufenpyrad	3	318	131	13	119168-77-3
27	23.3	Pyridaben	1	147	117	20	96489-71-3
	23.3	Pyridaben	2	147	132	13	96489-71-3
	23.3	Pyridaben	3	147	119	8	96489-71-3
28	23.41	Fluquinconazole	1	340	298	14	136426-54-5
	23.41	Fluquinconazole	2	340	108	42	136426-54-5
	23.41	Fluquinconazole	3	340	313	12	136426-54-5
29	23.48	Prochloraz	1	180	138	12	67747-09-5
	23.48	Prochloraz	2	308	70	13	67747-09-5
	23.48	Prochloraz	3	180	69	15	67747-09-5
	NOTES:
	w SRM transitions are listed from highest to lowest signal intensity. Relative intensities may vary and should be confirmed on each instrument.
	* CE = Collision Energy. MS parameters were generated using a Thermo Scientific TSQ 8000 Triple Quadrupole GC-MS system; parameters may vary on other systems.
	† To view the chromatogram, search GC_FS0603 at www.restek.com
	†† Isomers are numbered sequentially based on elution order where "1" designates the first-eluting isomer, "2" the second-eluting isomer., etc.
	 Alachlor: These transitions have higher intensity but can be used only when tested without standard #2 . If all standards are combined, m/z 160 is shared with Heptachlor (standard #2).
	Q1 ion (m/z)	Q3 ion (m/z)	CE, (V)*
	188	160	10
	160	132	10
	188	130	32
	NOTE: When combining a large number of compounds with different chemical functionalities, mix stability can be an issue. In formulating these standards, we extensively studied the 203 compounds involved, then grouped them into as few mixes as possible while still ensuring maximum long-term stability and reliability. For quantitative analysis, we recommend analyzing each mix separately to ensure a…

## Sheet: Std #5 - cat.# 32567
Peak #†	tR (min)	Component Name	SRMw	Q1 ion (m/z)	Q3 ion (m/z)	CE (V)*	CAS #
1	9.31	Etridazole	1	211	183	10	2593-15-9
	9.31	Etridazole	2	182.8	139.9	16	2593-15-9
	9.31	Etridazole	3	211	139.9	22	2593-15-9
2	13.29	Atrazine	1	215	173.1	8	1912-24-9
	13.29	Atrazine	2	200.1	122.1	10	1912-24-9
	13.29	Atrazine	3	200.1	132.1	10	1912-24-9
3	13.64	Terbutylazine	1	229.1	173.1	8	5915-41-3
	13.64	Terbutylazine	2	172.8	137.9	8	5915-41-3
	13.64	Terbutylazine	3	229.1	137.9	12	5915-41-3
4	13.85	Pyrimethanil	1	198.1	183	16	53112-28-0
	13.85	Pyrimethanil	2	198.1	118.1	32	53112-28-0
	13.85	Pyrimethanil	3	198.1	158.1	20	53112-28-0
5	14.11	Terbacil	1	161	144	14	5902-51-2
	14.11	Terbacil	2	160	117	8	5902-51-2
	14.11	Terbacil	3	161	88	22	5902-51-2
6	15.06	Vinclozolin	1	212	172	12	50471-44-8
	15.06	Vinclozolin	2	285	212	12	50471-44-8
	15.06	Vinclozolin	3	212	145	24	50471-44-8
7	16.28	Triadimefon	1	208	180.8	10	43121-43-3
	16.28	Triadimefon	2	208	110.9	24	43121-43-3
	16.28	Triadimefon	3	208	126.9	14	43121-43-3
8	16.56	MGK 264 1††	1	164.1	93.1	12	113-48-4
	16.56	MGK 264 1††	2	164.1	121.1	8	113-48-4
	16.56	MGK 264 1††	3	164.1	79.6	26	113-48-4
9	16.77	Cyprodinil	1	224.1	208.1	20	121552-61-2
	16.77	Cyprodinil	2	224.1	118.1	34	121552-61-2
	16.77	Cyprodinil	3	225.2	209.8	12	121552-61-2
10	16.82	MGK 264 2††	1	164.1	67.1	10	113-48-4
	16.82	MGK 264 2††	2	164.1	98.1	14	113-48-4
	16.82	MGK 264 2††	3	164.1	80	24	113-48-4
11	16.97	Penconazole	1	248.1	192	16	66246-88-6
	16.97	Penconazole	2	248.1	157.1	26	66246-88-6
	16.97	Penconazole	3	159	89	30	66246-88-6
12	17.13	Captan	1	149	105	6	133-06-2
	17.13	Captan	2	149	78.9	12	133-06-2
	17.13	Captan	3	106.8	79	12	133-06-2
13	17.17	Fipronil	1	367	213	30	120068-37-3
	17.17	Fipronil	2	213	143	28	120068-37-3
	17.17	Fipronil	3	369	215	30	120068-37-3
14	17.21	Triadimenol	1	168.1	70.1	10	55219-65-3
	17.21	Triadimenol	2	128	65.1	22	55219-65-3
	17.21	Triadimenol	3	112.1	57.7	10	55219-65-3
15	17.28	Folpet	1	103.9	76	10	133-07-3
	17.28	Folpet	2	259.9	130	16	133-07-3
	17.28	Folpet	3	259.9	232	8	133-07-3
16	17.34	Procymidone	1	283	96	10	32809-16-8
	17.34	Procymidone	2	283	67.1	28	32809-16-8
	17.34	Procymidone	3	283	255	12	32809-16-8
17	17.41	Triflumizole	1	205.9	179	14	68694-11-1
	17.41	Triflumizole	2	179	143.8	14	68694-11-1
	17.41	Triflumizole	3	205.9	186	10	68694-11-1
18	17.63	Paclobutrazol	1	236.1	125.1	12	76738-62-0
	17.63	Paclobutrazol	2	237.8	127	10	76738-62-0
	17.63	Paclobutrazol	3	236.1	167.1	10	76738-62-0
19	17.9	Flutriafol	1	123.1	95	12	76674-21-0
	17.9	Flutriafol	2	219.1	123	14	76674-21-0
	17.9	Flutriafol	3	123.1	75.1	24	76674-21-0
20	18.21	Tricyclazole	1	189	162	12	41814-78-2
	18.21	Tricyclazole	2	189	135.2	18	41814-78-2
	18.21	Tricyclazole	3	189	118.1	20	41814-78-2
21	18.24	Fludioxonil	1	248	127	30	131341-86-1
	18.24	Fludioxonil	2	153.8	127	8	131341-86-1
	18.24	Fludioxonil	3	248	153.9	20	131341-86-1
22	18.46	Myclobutanil	1	179	125	14	88671-89-0
	18.46	Myclobutanil	2	179	152	8	88671-89-0
	18.46	Myclobutanil	3	179	90.1	28	88671-89-0
23	18.53	Flusilazole	1	233.1	164.9	18	85509-19-9
	18.53	Flusilazole	2	233.1	152.1	14	85509-19-9
	18.53	Flusilazole	3	206.1	137	20	85509-19-9
24	18.59	Bupirimate	1	273.1	193.2	8	41483-43-6
	18.59	Bupirimate	2	273.1	108	16	41483-43-6
	18.59	Bupirimate	3	316.2	208.2	8	41483-43-6
25	18.88	Chlorfenapyr	1	247	227.1	12	122453-73-0
	18.88	Chlorfenapyr	2	137	102.1	14	122453-73-0
	18.88	Chlorfenapyr	3	137	75	28	122453-73-0
26	19.94	Lenacil	1	153	135.7	14	2164-08-1
	19.94	Lenacil	2	135.8	52.9	18	2164-08-1
	19.94	Lenacil	3	135.8	80.1	14	2164-08-1
27	20.24	Hexazinone	1	171.1	71.1	16	51235-04-2
	20.24	Hexazinone	2	171.1	85.1	16	51235-04-2
	20.24	Hexazinone	3	128	83	10	51235-04-2
28	20.31	Tebuconazole	1	250.1	125.2	22	107534-96-3
	20.31	Tebuconazole	2	125	89	16	107534-96-3
	20.31	Tebuconazole	3	250.1	153.2	12	107534-96-3
29	20.42	Propargite**	1	135.1	107	14	2312-35-8
	20.42	Propargite**	2	135.1	77	24	2312-35-8
	20.42	Propargite**	3	201.1	81.1	10	2312-35-8
30	20.48	Captafol	1	79	77.1	12	2425-06-1
	20.48	Captafol	2	79	51	22	2425-06-1
	20.48	Captafol	3	150.8	78.9	18	2425-06-1
31	20.88	Iprodione	1	314	245	14	36734-19-7
	20.88	Iprodione	2	187	124.1	24	36734-19-7
	20.88	Iprodione	3	314	271.1	12	36734-19-7
32	21.97	Pyriproxyfen	1	136.1	78	20	95737-68-1
	21.97	Pyriproxyfen	2	136.1	96.1	12	95737-68-1
	21.97	Pyriproxyfen	3	226.1	186.1	16	95737-68-1
33	22.47	Fenarimol	1	139	111	16	60168-88-9
	22.47	Fenarimol	2	219	107.1	12	60168-88-9
	22.47	Fenarimol	3	139	75.1	28	60168-88-9
34	24.53	Etofenprox	1	163.1	135.1	10	80844-07-1
	24.53	Etofenprox	2	163.1	107	18	80844-07-1
	24.53	Etofenprox	3	163.1	77.1	34	80844-07-1
35	24.92	Fluridone	1	328.1	259	26	59756-60-4
	24.92	Fluridone	2	328.1	127.1	40	59756-60-4
	24.92	Fluridone	3	328.1	189.4	46	59756-60-4
	NOTES:
	w SRM transitions are listed from highest to lowest signal intensity. Relative intensities may vary and should be confirmed on each instrument.
	* CE = Collision Energy. MS parameters were generated using a Thermo Scientific TSQ 8000 Triple Quadrupole GC-MS system; parameters may vary on other systems.
	** Propargite isomers only partially resolved, estimated retention times of individial isomers are 20.40 and 20.42 minutes.
	† To view the chromatogram, search GC_FS0604 at www.restek.com
	†† Isomers are numbered sequentially based on elution order where "1" designates the first-eluting isomer, "2" the second-eluting isomer., etc.
	 Terbutylazine: These transitions have higher intensity but can be used only when tested without standards #3 or #8 . If all standards are combined, m/z 214 transition is shared with Quintozene (standard #3) and Terbufos (standard #8).
	Q1 ion (m/z)	Q3 ion (m/z)	CE, (V)*
	229.1	173.1	8
	214.1	104	16
	214.1	132.1	12
	NOTE: When combining a large number of compounds with different chemical functionalities, mix stability can be an issue. In formulating these standards, we extensively studied the 203 compounds involved, then grouped them into as few mixes as possible while still ensuring maximum long-term stability and reliability. For quantitative analysis, we recommend analyzing each mix separately to ensure a…

## Sheet: Std #6 - cat.# 32568
Peak #†	tR (min)	Component Name	SRMw	Q1 ion (m/z)	Q3 ion (m/z)	CE (V)*	CAS #
1	14.23	Tefluthrin	1	177	127.1	15	79538-32-2
	14.23	Tefluthrin	2	177	137.1	15	79538-32-2
	14.23	Tefluthrin	3	197.1	161.1	6	79538-32-2
2	15.18	Transfluthrin	1	163	143	13	118712-89-3
	15.18	Transfluthrin	2	163	91	12	118712-89-3
	15.18	Transfluthrin	3	127.1	91.1	8	118712-89-3
3	16.02	Anthraquinone	1	180.1	152.1	12	84-65-1
	16.02	Anthraquinone	2	208.1	180.1	10	84-65-1
	16.02	Anthraquinone	3	208.1	152.1	23	84-65-1
4	17.17	Bioallethrin**	1	123.2	81.1	8	584-79-2
	17.17	Bioallethrin**	2	136.1	93	11	584-79-2
	17.17	Bioallethrin**	3	136.1	108	8	584-79-2
5	20.43	Resmethrin 1††	1	123.2	81.2	8	10453-86-8
	20.43	Resmethrin 1††	2	143.1	128	10	10453-86-8
	20.43	Resmethrin 1††	3	171.1	143.2	6	10453-86-8
6	20.55	Resmethrin 2††	1	123.1	81.1	8	10453-86-8
	20.55	Resmethrin 2††	2	171.1	143.1	6	10453-86-8
	20.55	Resmethrin 2††	3	171.1	128.1	15	10453-86-8
7	21	Tetramethrin 1††	1	164	106.9	12	7696-12-0
	21	Tetramethrin 1††	2	164	77.1	22	7696-12-0
	21	Tetramethrin 1††	3	164	134.9	8	7696-12-0
8	21.14	Tetramethrin 2††	1	164	107	12	7696-12-0
	21.14	Tetramethrin 2††	2	164	77	25	7696-12-0
	21.14	Tetramethrin 2††	3	164	135.1	8	7696-12-0
9	21.15	Bifenthrin	1	181.1	166.1	10	82657-04-3
	21.15	Bifenthrin	2	181.1	165.1	25	82657-04-3
	21.15	Bifenthrin	3	165.1	115.1	30	82657-04-3
10	21.59	Phenothrin 1††	1	123.2	81.1	8	26002-80-2
	21.59	Phenothrin 1††	2	183.1	168.1	12	26002-80-2
	21.59	Phenothrin 1††	3	183.1	153.1	14	26002-80-2
11	21.71	Phenothrin 2††	1	123.2	81.1	8	26002-80-2
	21.71	Phenothrin 2††	2	183.1	168.1	12	26002-80-2
	21.71	Phenothrin 2††	3	183.1	153.1	14	26002-80-2
12	22.3	Cyhalothrin, lambda-	1	208.1	181.1	8	91465-08-6
	22.3	Cyhalothrin, lambda-	2	197.1	141.1	10	91465-08-6
	22.3	Cyhalothrin, lambda-	3	181.1	152.1	23	91465-08-6
13	22.51	Acrinathrin	1	208.1	181.1	10	101007-06-1
	22.51	Acrinathrin	2	181.1	152	26	101007-06-1
	22.51	Acrinathrin	3	289.1	93	10	101007-06-1
14	23.14	Permethrin, cis- ***	1	183.1	168.1	10	61949-76-6
	23.14	Permethrin, cis- ***	2	183.1	153.1	12	61949-76-6
	23.14	Permethrin, cis- ***	3	163	127.1	6	61949-76-6
15	23.29	Permethrin, trans-	1	183.1	153.1	14	61949-77-7
	23.29	Permethrin, trans-	2	163	127	6	61949-77-7
	23.29	Permethrin, trans-	3	163	91	13	61949-77-7
16	23.83	Cyfluthrin 1††	1	163	127	6	68359-37-5
	23.83	Cyfluthrin 1††	2	226.1	206	14	68359-37-5
	23.83	Cyfluthrin 1††	3	163	91.1	14	68359-37-5
17	23.93	Cyfluthrin 2††	1	163	127.1	6	68359-37-5
	23.93	Cyfluthrin 2††	2	163	91.2	14	68359-37-5
	23.93	Cyfluthrin 2††	3	226.1	206.2	10	68359-37-5
18	24.02	Cyfluthrin 3††	1	163	127.1	6	68359-37-5
	24.02	Cyfluthrin 3††	2	163	91.1	14	68359-37-5
	24.02	Cyfluthrin 3††	3	226	206.1	10	68359-37-5
19	24.06	Cyfluthrin 4††	1	163	127	6	68359-37-5
	24.06	Cyfluthrin 4††	2	163	91.1	14	68359-37-5
	24.06	Cyfluthrin 4††	3	226	206.1	10	68359-37-5
20	24.19	Cypermethrin 1††	1	163	127.1	6	52315-07-8 (mixture)
	24.19	Cypermethrin 1††	2	163	91	11	52315-07-8 (mixture)
	24.19	Cypermethrin 1††	3	181.1	152.1	18	52315-07-8 (mixture)
21	24.3	Cypermethrin 2††	1	163	127.1	6	52315-07-8 (mixture)
	24.3	Cypermethrin 2††	2	163	91	11	52315-07-8 (mixture)
	24.3	Cypermethrin 2††	3	181.1	152.1	18	52315-07-8 (mixture)
22	24.39	Cypermethrin 3††	1	163	127.1	6	52315-07-8 (mixture)
	24.39	Cypermethrin 3††	2	163	91	11	52315-07-8 (mixture)
	24.39	Cypermethrin 3††	3	181.1	152.1	18	52315-07-8 (mixture)
23	24.43	Cypermethrin 4††	1	127.1	91.1	8	52315-07-8 (mixture)
	24.43	Cypermethrin 4††	2	163	127	6	52315-07-8 (mixture)
	24.43	Cypermethrin 4††	3	163	91.1	11	52315-07-8 (mixture)
24	24.43	Flucythrinate 1††	1	199.1	157.1	8	70124-77-5
	24.43	Flucythrinate 1††	2	157.1	107.1	13	70124-77-5
	24.43	Flucythrinate 1††	3	199.1	107	24	70124-77-5
25	24.66	Flucythrinate 2††	1	199.1	157.1	8	70124-77-5
	24.66	Flucythrinate 2††	2	157.1	107.1	13	70124-77-5
	24.66	Flucythrinate 2††	3	199.1	107.2	24	70124-77-5
26	25.25	Fenvalerate 1††	1	167.1	125	8	51630-58-1
	25.25	Fenvalerate 1††	2	169.1	127.1	10	51630-58-1
	25.25	Fenvalerate 1††	3	225.1	119.1	15	51630-58-1
27	25.47	tau-Fluvalinate 1††	1	250.1	55	23	102851-06-9
	25.47	tau-Fluvalinate 1††	2	250.1	200.1	19	102851-06-9
	25.47	tau-Fluvalinate 1††	3	252	55	17	102851-06-9
28	25.48	Fenvalerate 2††	1	167.1	125	8	51630-58-1
	25.48	Fenvalerate 2††	2	169.1	127.1	10	51630-58-1
	25.48	Fenvalerate 2††	3	225.1	119.1	15	51630-58-1
29	25.53	tau-Fluvalinate 2††	1	250.1	55	23	102851-06-9
	25.53	tau-Fluvalinate 2††	2	250.1	200.1	19	102851-06-9
	25.53	tau-Fluvalinate 2††	3	252	55	17	102851-06-9
30	26.09	Deltamethrin	1	181.1	152	20	52918-63-5
	26.09	Deltamethrin	2	252.9	93.1	19	52918-63-5
	26.09	Deltamethrin	3	252.9	174	8	52918-63-5
	NOTES:
	w SRM transitions are listed from highest to lowest signal intensity. Relative intensities may vary and should be confirmed on each instrument.
	* CE = Collision Energy. MS parameters were generated using a Thermo Scientific TSQ 8000 Triple Quadrupole GC-MS system; parameters may vary on other systems.
	** Bioallethrin isomers are only slightly resolved with this method, so they are treated as one peak.
	*** trans-permethrin SRM transitions can be used for both cis and trans isomers but there is an intesity benefit to using cis- and trans-permethrin-specific transitions.
	 Cypermethrin 4: Transition 181 to 152 m/z is used for other Cypermethrin isomers but should not be used for Cypermethrin 4 because it is a shared transition with coeluting Flucythrinate 1.
	† To view the chromatogram, search GC_FS0605 at www.restek.com
	†† Isomers are numbered sequentially based on elution order where "1" designates the first-eluting isomer, "2" the second-eluting isomer., etc.
	NOTE: When combining a large number of compounds with different chemical functionalities, mix stability can be an issue. In formulating these standards, we extensively studied the 203 compounds involved, then grouped them into as few mixes as possible while still ensuring maximum long-term stability and reliability. For quantitative analysis, we recommend analyzing each mix separately to ensure a…

## Sheet: Std #7 - cat.# 32569
Peak #†	tR (min)	Component Name	SRMw	Q1 ion (m/z)	Q3 ion (m/z)	CE (V)*	CAS #
1	10.17	2-Phenylphenol	1	141	115.1	12	90-43-7
	10.17	2-Phenylphenol	2	170.2	141.2	22	90-43-7
	10.17	2-Phenylphenol	3	170	115	34	90-43-7
2	12.02	Chlorpropham	1	171	127.1	8	101-21-3
	12.02	Chlorpropham	2	127	65	22	101-21-3
	12.02	Chlorpropham	3	213.1	171.1	8	101-21-3
3	15.38	Metalaxyl**	1	160.1	145.1	10	57837-19-1
	15.38	Metalaxyl**	2	220.1	160.2	10	57837-19-1
	15.38	Metalaxyl**	3	160.1	130.1	16	57837-19-1
4	16.33	Chlorthal-dimethyl	1	300.9	222.9	24	1861-32-1
	16.33	Chlorthal-dimethyl	2	331.8	301	8	1861-32-1
	16.33	Chlorthal-dimethyl	3	298.9	220.9	24	1861-32-1
5	17.05	Chlozolinate	1	186	145	16	84332-86-5
	17.05	Chlozolinate	2	331	259.1	8	84332-86-5
	17.05	Chlozolinate	3	258.9	153	26	84332-86-5
6	18.84	Fluazifop-P-butyl	1	383.1	282.2	12	79241-46-6
	18.84	Fluazifop-P-butyl	2	383.1	268.2	8	79241-46-6
	18.84	Fluazifop-P-butyl	3	383.1	254.2	20	79241-46-6
7	19.02	Chlorobenzilate	1	139	111	12	510-15-6
	19.02	Chlorobenzilate	2	251	139	14	510-15-6
	19.02	Chlorobenzilate	3	251	111	32	510-15-6
8	19.84	Carfentrazone ethyl	1	330	310.1	8	128639-02-1
	19.84	Carfentrazone ethyl	2	340.2	312.2	10	128639-02-1
	19.84	Carfentrazone ethyl	3	330	140.9	44	128639-02-1
9	21.12	Bromopropylate	1	183	154.9	12	18181-80-1
	21.12	Bromopropylate	2	340.8	183	15	18181-80-1
	21.12	Bromopropylate	3	340.8	185	13	18181-80-1
10	24.54	Acequinocyl	1	342.4	188.1	14	57960-19-7
	24.54	Acequinocyl	2	188	132	10	57960-19-7
	24.54	Acequinocyl	3	189.2	115.2	22	57960-19-7
	NOTES:
	w SRM transitions are listed from highest to lowest signal intensity. Relative intensities may vary and should be confirmed on each instrument.
	* CE = Collision Energy. MS parameters were generated using a Thermo Scientific TSQ 8000 Triple Quadrupole GC-MS system; parameters may vary on other systems.
	† To view the chromatogram, search GC_FS0606 at www.restek.com
	** Metalaxyl: These transitions have higher intensity but can be used only when tested without standard #4. If all standards are combined, m/z 234 and 132 transitions are shared with Propisochlor (standard #4).
	Q1 ion (m/z)	Q3 ion (m/z)	CE, (V)*
	234	146	18
	132	117	10
	160	145	10
	NOTE: When combining a large number of compounds with different chemical functionalities, mix stability can be an issue. In formulating these standards, we extensively studied the 203 compounds involved, then grouped them into as few mixes as possible while still ensuring maximum long-term stability and reliability. For quantitative analysis, we recommend analyzing each mix separately to ensure a…

## Sheet: Std #8 - cat.# 32570
Peak #†	tR (min)	Component Name	SRMw	Q1 ion (m/z)	Q3 ion (m/z)	CE (V)*	CAS #
1	10	Methacrifos	1	125	79	6	62610-77-9
	10	Methacrifos	2	180	93	8	62610-77-9
	10	Methacrifos	3	240	180	10	62610-77-9
2	12.49	Sulfotep	1	202	146	10	3689-24-5
	12.49	Sulfotep	2	322	146	23	3689-24-5
	12.49	Sulfotep	3	322	202	10	3689-24-5
3	13.66	Terbufos	1	231	129	23	13071-79-9
	13.66	Terbufos	2	231	175	12	13071-79-9
	13.66	Terbufos	3	231	203	8	13071-79-9
4	15.17	Tolclofos-methyl	1	265	250	10	57018-04-9
	15.17	Tolclofos-methyl	2	267	252	10	57018-04-9
	15.17	Tolclofos-methyl	3	265	93	25	57018-04-9
5	15.41	Fenchlorphos	1	285	270	11	299-84-3
	15.41	Fenchlorphos	2	285	240	23	299-84-3
	15.41	Fenchlorphos	3	287	272	11	299-84-3
6	15.96	Malathion	1	127	99	6	121-75-5
	15.96	Malathion	2	173	99	13	121-75-5
	15.96	Malathion	3	173	127	6	121-75-5
7	16.15	Fenthion	1	278	109	18	55-38-9
	16.15	Fenthion	2	278	169	17	55-38-9
	16.15	Fenthion	3	278	125	22	55-38-9
8	16.6	Bromophos methyl	1	331	316	13	2104-96-3
	16.6	Bromophos methyl	2	329	314	13	2104-96-3
	16.6	Bromophos methyl	3	331	286	26	2104-96-3
9	16.87	Chlorfenvinphos 1††	1	267	159	15	470-90-6
	16.87	Chlorfenvinphos 1††	2	323	267	10	470-90-6
	16.87	Chlorfenvinphos 1††	3	295	267	5	470-90-6
10	17.13	Bromfenvinphos-methyl	1	295	109	15	13104-21-7
	17.13	Bromfenvinphos-methyl	2	109	79	5	13104-21-7
	17.13	Bromfenvinphos-methyl	3	295	93	10	13104-21-7
11	17.13	Chlorfenvinphos 2††	1	267	159	15	470-90-6
	17.13	Chlorfenvinphos 2††	2	323	267	10	470-90-6
	17.13	Chlorfenvinphos 2††	3	295	267	5	470-90-6
12	17.58	Bromophos-ethyl	1	358.9	303	17	4824-78-6
	17.58	Bromophos-ethyl	2	356.9	301	15	4824-78-6
	17.58	Bromophos-ethyl	3	330.9	303	8	4824-78-6
13	17.74	Tetrachlorvinphos	1	331	109	20	22248-79-9
	17.74	Tetrachlorvinphos	2	333	109	17	22248-79-9
	17.74	Tetrachlorvinphos	3	331	79	30	22248-79-9
14	17.98	Fenamiphos	1	303.1	195.1	8	22224-92-6
	17.98	Fenamiphos	2	217	202	9	22224-92-6
	17.98	Fenamiphos	3	303.1	154.1	15	22224-92-6
15	18.03	Bromfenvinphos	1	323	267	10	33399-00-7
	18.03	Bromfenvinphos	2	267	159	15	33399-00-7
	18.03	Bromfenvinphos	3	325	269	10	33399-00-7
16	18.1	Iodofenfos	1	377	362	15	18181-70-9
	18.1	Iodofenfos	2	377	332	30	18181-70-9
	18.1	Iodofenfos	3	377	93	34	18181-70-9
17	18.15	Prothiofos	1	309	239	15	34643-46-4
	18.15	Prothiofos	2	267	239	8	34643-46-4
	18.15	Prothiofos	3	267	221	16	34643-46-4
18	18.22	Profenofos	1	337	267	13	41198-08-7
	18.22	Profenofos	2	339	269	13	41198-08-7
	18.22	Profenofos	3	339	188	30	41198-08-7
19	18.94	Chlorthiophos 1**††	1	256.9	239	12	60238-56-4
	18.94	Chlorthiophos 1**††	2	256.9	165	26	60238-56-4
	18.94	Chlorthiophos 1**††	3	256.9	193	16	60238-56-4
20	19.12	Chlorthiophos 2††	1	325	269	14	60238-56-4
	19.12	Chlorthiophos 2††	2	297	269	8	60238-56-4
	19.12	Chlorthiophos 2††	3	269	205	15	60238-56-4
21	19.32	Ethion	1	153	97	10	563-12-2
	19.32	Ethion	2	231	129	24	563-12-2
	19.32	Ethion	3	231	175	10	563-12-2
22	19.4	Chlorthiophos 3††	1	325	269	14	60238-56-4
	19.4	Chlorthiophos 3††	2	297	269	8	60238-56-4
	19.4	Chlorthiophos 3††	3	269	205	15	60238-56-4
23	19.58	Sulprofos	1	156	141	13	35400-43-2
	19.58	Sulprofos	2	322	156	8	35400-43-2
	19.58	Sulprofos	3	322	97	24	35400-43-2
24	19.78	Carbophenothion	1	125	97	6	786-19-6
	19.78	Carbophenothion	2	342	157	10	786-19-6
	19.78	Carbophenothion	3	199	143	10	786-19-6
25	19.88	Edifenphos	1	173	109	8	17109-49-8
	19.88	Edifenphos	2	109	65	13	17109-49-8
	19.88	Edifenphos	3	310	109	29	17109-49-8
26	21.94	Leptophos	1	171	77	18	21609-90-5
	21.94	Leptophos	2	171	124	8	21609-90-5
	21.94	Leptophos	3	377	269	37	21609-90-5
27	23.4	Coumaphos	1	210	182	10	56-72-4
	23.4	Coumaphos	2	362	109	17	56-72-4
	23.4	Coumaphos	3	362	226	13	56-72-4
	NOTES:
	w SRM transitions are listed from highest to lowest signal intensity. Relative intensities may vary and should be confirmed on each instrument.
	* CE = Collision Energy. MS parameters were generated using a Thermo Scientific TSQ 8000 Triple Quadrupole GC-MS system; parameters may vary on other systems.
	** Chlorthiophos 1 has a different spectrum from Chlorthiophos 2 and 3, so SRMs from isomer 2 and 3 should not be substituted for isomer 1.
	† To view the chromatogram, search GC_FS0607 at www.restek.com
	†† Isomers are numbered sequentially based on elution order where "1" designates the first-eluting isomer, "2" the second-eluting isomer., etc.
	NOTE: When combining a large number of compounds with different chemical functionalities, mix stability can be an issue. In formulating these standards, we extensively studied the 203 compounds involved, then grouped them into as few mixes as possible while still ensuring maximum long-term stability and reliability. For quantitative analysis, we recommend analyzing each mix separately to ensure a…

## Sheet: Std #9 - cat.# 32571
Peak #†	tR (min)	Component Name	SRMw	Q1 ion (m/z)	Q3 ion (m/z)	CE (V)*	CAS #
1	8.92	Mevinphos	1	127.1	109	8	7786-34-7
	8.92	Mevinphos	2	192	127.1	10	7786-34-7
	8.92	Mevinphos	3	127.1	95	16	7786-34-7
2	12.59	Phorate	1	121.1	65	10	298-02-2
	12.59	Phorate	2	121.1	93	6	298-02-2
	12.59	Phorate	3	260.1	75	8	298-02-2
3	13.73	Fonofos	1	137.1	109	6	944-22-9
	13.73	Fonofos	2	246.1	137.1	8	944-22-9
	13.73	Fonofos	3	246.1	109.1	16	944-22-9
4	14.05	Disulfoton	1	88.1	59.9	6	298-04-4
	14.05	Disulfoton	2	142	109	6	298-04-4
	14.05	Disulfoton	3	153.1	97	12	298-04-4
5	15.06	Methyl parathion	1	263	109	10	298-00-0
	15.06	Methyl parathion	2	263	136.2	8	298-00-0
	15.06	Methyl parathion	3	263	79.1	30	298-00-0
6	16.22	Parathion	1	109	81	8	56-38-2
	16.22	Parathion	2	139.1	109	8	56-38-2
	16.22	Parathion	3	291.2	109.1	10	56-38-2
7	19.59	Triazophos	1	161	134.1	8	24017-47-8
	19.59	Triazophos	2	161	105.8	12	24017-47-8
	19.59	Triazophos	3	256.9	161.7	8	24017-47-8
8	20.5	Piperonyl butoxide	1	176.1	131.1	14	51-03-6
	20.5	Piperonyl butoxide	2	176.1	103	26	51-03-6
	20.5	Piperonyl butoxide	3	176.1	117.1	20	51-03-6
	NOTES:
	w SRM transitions are listed from highest to lowest signal intensity. Relative intensities may vary and should be confirmed on each instrument.
	* CE = Collision Energy. MS parameters were generated using a Thermo Scientific TSQ 8000 Triple Quadrupole GC-MS system; parameters may vary on other systems.
	† To view the chromatogram, search GC_FS0608 at www.restek.com
	NOTE: When combining a large number of compounds with different chemical functionalities, mix stability can be an issue. In formulating these standards, we extensively studied the 203 compounds involved, then grouped them into as few mixes as possible while still ensuring maximum long-term stability and reliability. For quantitative analysis, we recommend analyzing each mix separately to ensure a…

## Sheet: Full List (Stds #1–9)
Std #	tR (min)	Component Name	SRMw	Q1 ion (m/z)	Q3 ion (m/z)	CE (V)*	CAS #
4	6.83	Allidochlor	1	132	56	6	93-71-0
4	6.83	Allidochlor	2	138	96	8	93-71-0
4	6.83	Allidochlor	3	138	81	8	93-71-0
3	7.72	Diclobenil	1	171	100	25	1194-65-6
3	7.72	Diclobenil	2	171	136	13	1194-65-6
3	7.72	Diclobenil	3	136	100.1	10	1194-65-6
3	8.24	Biphenyl	1	154.1	115	25	92-52-4
3	8.24	Biphenyl	2	154.1	127.1	32	92-52-4
3	8.24	Biphenyl	3	152.1	126.1	23	92-52-4
9	8.92	Mevinphos	1	127.1	109	8	7786-34-7
9	8.92	Mevinphos	2	192	127.1	10	7786-34-7
9	8.92	Mevinphos	3	127.1	95	16	7786-34-7
3	8.95	Dichloroaniline, 3,4'-	1	161	99	21	95-76-1
3	8.95	Dichloroaniline, 3,4'-	2	161	126.1	8	95-76-1
3	8.95	Dichloroaniline, 3,4'-	3	163	90	16	95-76-1
5	9.31	Etridazole	1	211	183	10	2593-15-9
5	9.31	Etridazole	2	182.8	139.9	16	2593-15-9
5	9.31	Etridazole	3	211	139.9	22	2593-15-9
4	9.37	Pebulate	1	128	57	8	1114-71-2
4	9.37	Pebulate	2	161	128	6	1114-71-2
4	9.37	Pebulate	3	203	128	8	1114-71-2
4	9.63	N-(2;4-Dimethylphenyl)formamide	1	120	77	15	60397-77-5
4	9.63	N-(2;4-Dimethylphenyl)formamide	2	121	106	8	60397-77-5
4	9.63	N-(2;4-Dimethylphenyl)formamide	3	106	77	15	60397-77-5
3	9.64	Tetrahydrophthalimide	1	151.1	80.1	6	1469-48-3
3	9.64	Tetrahydrophthalimide	2	151.1	122	10	1469-48-3
3	9.64	Tetrahydrophthalimide	3	151.1	77	32	1469-48-3
8	10	Methacrifos	1	125	79	6	62610-77-9
8	10	Methacrifos	2	180	93	8	62610-77-9
8	10	Methacrifos	3	240	180	10	62610-77-9
2	10.1	Chloroneb	1	206	191	10	2675-77-6
2	10.1	Chloroneb	2	191	113	13	2675-77-6
2	10.1	Chloroneb	3	191	141	10	2675-77-6
7	10.17	2-Phenylphenol	1	141	115.1	12	90-43-7
7	10.17	2-Phenylphenol	2	170.2	141.2	22	90-43-7
7	10.17	2-Phenylphenol	3	170	115	34	90-43-7
2	10.31	Pentachlorobenzene	1	250	215	20	608-93-5
2	10.31	Pentachlorobenzene	2	250	179	30	608-93-5
2	10.31	Pentachlorobenzene	3	250	142	30	608-93-5
3	11.42	Tecnazene	1	260.9	202.9	13	117-18-0
3	11.42	Tecnazene	2	214.9	178.9	8	117-18-0
3	11.42	Tecnazene	3	214.9	144	22	117-18-0
4	11.51	Propachlor	1	120	77	19	1918-16-7
4	11.51	Propachlor	2	176	57	8	1918-16-7
4	11.51	Propachlor	3	120	92	8	1918-16-7
3	11.63	Diphenylamine	1	169.1	168.1	12	122-39-4
3	11.63	Diphenylamine	2	169.1	167.1	25	122-39-4
3	11.63	Diphenylamine	3	167.1	166.1	17	122-39-4
3	11.7	Tetrachloroaniline, 2,3,5,6-	1	231	160	22	3481-20-7
3	11.7	Tetrachloroaniline, 2,3,5,6-	2	231	158	20	3481-20-7
3	11.7	Tetrachloroaniline, 2,3,5,6-	3	231	122	30	3481-20-7
4	11.8	Cycloate	1	154	83	8	1134-23-2
4	11.8	Cycloate	2	215	154	6	1134-23-2
4	11.8	Cycloate	3	215	83	15	1134-23-2
7	12.02	Chlorpropham	1	171	127.1	8	101-21-3
7	12.02	Chlorpropham	2	127	65	22	101-21-3
7	12.02	Chlorpropham	3	213.1	171.1	8	101-21-3
3	12.18	Ethalfluralin	1	276.1	202.1	15	55283-68-6
3	12.18	Ethalfluralin	2	316.1	276.1	10	55283-68-6
3	12.18	Ethalfluralin	3	316.1	202.2	26	55283-68-6
3	12.4	Trifluralin	1	306.1	264.1	8	1582-09-8
3	12.4	Trifluralin	2	306.1	206.2	12	1582-09-8
3	12.4	Trifluralin	3	306.1	160.1	23	1582-09-8
3	12.45	Benfluralin	1	292	264.1	8	1861-40-1
3	12.45	Benfluralin	2	292	206.1	12	1861-40-1
3	12.45	Benfluralin	3	292	160.1	20	1861-40-1
8	12.49	Sulfotep	1	202	146	10	3689-24-5
8	12.49	Sulfotep	2	322	146	23	3689-24-5
8	12.49	Sulfotep	3	322	202	10	3689-24-5
9	12.59	Phorate	1	121.1	65	10	298-02-2
9	12.59	Phorate	2	121.1	93	6	298-02-2
9	12.59	Phorate	3	260.1	75	8	298-02-2
4	12.6	Diallate 1††	1	234	150	18	2303-16-4
4	12.6	Diallate 1††	2	234	192	12	2303-16-4
4	12.6	Diallate 1††	3	234	150	18	2303-16-4
2	12.7	BHC, alpha-	1	181	145	13	319-84-6
2	12.7	BHC, alpha-	2	218.9	183	8	319-84-6
2	12.7	BHC, alpha-	3	216.9	144.9	18	319-84-6
4	12.8	Diallate 2††	1	234.1	150	18	2303-16-4
4	12.8	Diallate 2††	2	234.1	192.1	12	2303-16-4
4	12.8	Diallate 2††	3	234.1	150	18	2303-16-4
2	12.9	Hexachlorobenzene	1	283.8	248.8	18	118-74-1
2	12.9	Hexachlorobenzene	2	283.8	213.9	30	118-74-1
2	12.9	Hexachlorobenzene	3	248.9	213.9	14	118-74-1
3	12.99	Dicloran	1	206	176	10	99-30-9
3	12.99	Dicloran	2	176	148	10	99-30-9
3	12.99	Dicloran	3	206	147.9	18	99-30-9
2	13.02	Pentachloroanisole	1	264.8	236.8	12	1825-21-4
2	13.02	Pentachloroanisole	2	266.9	238.9	10	1825-21-4
2	13.02	Pentachloroanisole	3	279.9	236.9	23	1825-21-4
5	13.29	Atrazine	1	215	173.1	8	1912-24-9
5	13.29	Atrazine	2	200.1	122.1	10	1912-24-9
5	13.29	Atrazine	3	200.1	132.1	10	1912-24-9
2	13.36	BHC, beta-	1	218.9	183	8	319-85-7
2	13.36	BHC, beta-	2	181	145	15	319-85-7
2	13.36	BHC, beta-	3	181	109	27	319-85-7
4	13.36	Clomazone	1	125	89	13	81777-89-1
4	13.36	Clomazone	2	204	107	18	81777-89-1
4	13.36	Clomazone	3	125	99	17	81777-89-1
2	13.52	BHC, gamma-	1	181	145	13	58-89-9
2	13.52	BHC, gamma-	2	219	183	8	58-89-9
2	13.52	BHC, gamma-	3	181	109	29	58-89-9
5	13.64	Terbutylazine	2	172.8	137.9	8	5915-41-3
5	13.64	Terbutylazine	3	229.1	137.9	12	5915-41-3
5	13.64	Terbutylazine	1	229.1	173.1	8	5915-41-3
3	13.65	Quintozene	2	236.8	119	22	82-68-8
3	13.65	Quintozene	3	234.8	141	26	82-68-8
3	13.65	Quintozene	1	294.8	237	15	82-68-8
8	13.66	Terbufos	1	231	129	23	13071-79-9
8	13.66	Terbufos	2	231	175	12	13071-79-9
8	13.66	Terbufos	3	231	203	8	13071-79-9
3	13.69	Pentachlorobenzonitrile	1	273	238	17	20925-85-3
3	13.69	Pentachlorobenzonitrile	2	275	205	30	20925-85-3
3	13.69	Pentachlorobenzonitrile	3	273	177	25	20925-85-3
9	13.73	Fonofos	1	137.1	109	6	944-22-9
9	13.73	Fonofos	2	246.1	137.1	8	944-22-9
9	13.73	Fonofos	3	246.1	109.1	16	944-22-9
4	13.73	Propyzamide	1	173	145	13	23950-58-5
4	13.73	Propyzamide	2	173	109	27	23950-58-5
4	13.73	Propyzamide	3	173	74	46	23950-58-5
3	13.76	Profluralin	1	318.1	199	17	26399-36-0
3	13.76	Profluralin	2	330.1	69.1	25	26399-36-0
3	13.76	Profluralin	3	318.1	264.1	8	26399-36-0
5	13.85	Pyrimethanil	1	198.1	183	16	53112-28-0
5	13.85	Pyrimethanil	2	198.1	118.1	32	53112-28-0
5	13.85	Pyrimethanil	3	198.1	158.1	20	53112-28-0
1	13.97	Diazinon	1	304.1	179.2	10	333-41-5
1	13.97	Diazinon	2	137	84.1	12	333-41-5
1	13.97	Diazinon	3	199.1	93	16	333-41-5
9	14.05	Disulfoton	1	88.1	59.9	6	298-04-4
9	14.05	Disulfoton	2	142	109	6	298-04-4
9	14.05	Disulfoton	3	153.1	97	12	298-04-4
3	14.06	Fluchloralin	1	306.1	264	8	33245-39-5
3	14.06	Fluchloralin	2	264	160.1	15	33245-39-5
3	14.06	Fluchloralin	3	306.1	159.7	20	33245-39-5
2	14.09	BHC, delta-	1	181	145	13	319-86-8
2	14.09	BHC, delta-	2	219	183	8	319-86-8
2	14.09	BHC, delta-	3	181	109	28	319-86-8
5	14.11	Terbacil	1	161	144	14	5902-51-2
5	14.11	Terbacil	2	160	117	8	5902-51-2
5	14.11	Terbacil	3	161	88	22	5902-51-2
3	14.21	Chlorothalonil	1	266	133	40	1897-45-6
3	14.21	Chlorothalonil	2	264	168	23	1897-45-6
3	14.21	Chlorothalonil	3	266	170	23	1897-45-6
6	14.23	Tefluthrin	1	177	127.1	15	79538-32-2
6	14.23	Tefluthrin	2	177	137.1	15	79538-32-2
6	14.23	Tefluthrin	3	197.1	161.1	6	79538-32-2
1	14.27	Isazophos	1	161	119	8	42509-80-8
1	14.27	Isazophos	2	172	130	8	42509-80-8
1	14.27	Isazophos	3	161	146	6	42509-80-8
4	14.28	Triallate	1	268	184	20	2303-17-5
4	14.28	Triallate	2	270	186	18	2303-17-5
4	14.28	Triallate	3	268	226	10	2303-17-5
2	14.55	Endosulfan ether	1	238.9	204	13	3369-52-6
2	14.55	Endosulfan ether	2	240.9	206	13	3369-52-6
2	14.55	Endosulfan ether	3	271.8	237	10	3369-52-6
3	14.64	Pentachloroaniline	1	263	192	20	527-20-8
3	14.64	Pentachloroaniline	2	265	194	22	527-20-8
3	14.64	Pentachloroaniline	3	265	107	46	527-20-8
4	14.82	Propanil	1	217	161	8	709-98-8
4	14.82	Propanil	2	161	99	25	709-98-8
4	14.82	Propanil	3	219	163	8	709-98-8
4	14.87	Dimethachlor	1	197	148	8	50563-36-5
4	14.87	Dimethachlor	2	134	105	13	50563-36-5
4	14.87	Dimethachlor	3	134	77	25	50563-36-5
4	15.03	Acetochlor	1	174	146	12	34256-82-1
4	15.03	Acetochlor	2	223	132	20	34256-82-1
4	15.03	Acetochlor	3	223	147	10	34256-82-1
9	15.06	Methyl parathion	1	263	109	10	298-00-0
9	15.06	Methyl parathion	2	263	136.2	8	298-00-0
9	15.06	Methyl parathion	3	263	79.1	30	298-00-0
5	15.06	Vinclozolin	1	212	172	12	50471-44-8
5	15.06	Vinclozolin	2	285	212	12	50471-44-8
5	15.06	Vinclozolin	3	212	145	24	50471-44-8
1	15.07	Chlorpyrifos-methyl	1	285.9	93	24	5598-13-0
1	15.07	Chlorpyrifos-methyl	2	285.9	270.9	12	5598-13-0
1	15.07	Chlorpyrifos-methyl	3	285.9	208	10	5598-13-0
8	15.17	Tolclofos-methyl	1	265	250	10	57018-04-9
8	15.17	Tolclofos-methyl	2	267	252	10	57018-04-9
8	15.17	Tolclofos-methyl	3	265	93	25	57018-04-9
6	15.18	Transfluthrin	1	163	143	13	118712-89-3
6	15.18	Transfluthrin	2	163	91	12	118712-89-3
6	15.18	Transfluthrin	3	127.1	91.1	8	118712-89-3
2	15.25	Heptachlor	1	100	65	12	76-44-8
2	15.25	Heptachlor	2	272	237	13	76-44-8
2	15.25	Heptachlor	3	270	235	13	76-44-8
4	15.26	Alachlor	2	188	130	32	15972-60-8
4	15.26	Alachlor	3	146	118	8	15972-60-8
4	15.26	Alachlor	1	188	160	10	15972-60-8
4	15.35	Propisochlor	1	162	120	13	86763-47-5
4	15.35	Propisochlor	2	162	144	10	86763-47-5
4	15.35	Propisochlor	3	223	132	18	86763-47-5
7	15.38	Metalaxyl	2	220.1	160.2	10	57837-19-1
7	15.38	Metalaxyl	3	160.1	130.1	16	57837-19-1
7	15.38	Metalaxyl	1	160.1	145.1	10	57837-19-1
8	15.41	Fenchlorphos	1	285	270	11	299-84-3
8	15.41	Fenchlorphos	2	285	240	23	299-84-3
8	15.41	Fenchlorphos	3	287	272	11	299-84-3
1	15.72	Fenitrothion	1	277.1	260.1	6	122-14-5
1	15.72	Fenitrothion	2	277.1	109	18	122-14-5
1	15.72	Fenitrothion	3	260	125.1	12	122-14-5
1	15.76	Pirimiphos-methyl	1	305	180.2	8	29232-93-7
1	15.76	Pirimiphos-methyl	2	290.2	125	20	29232-93-7
1	15.76	Pirimiphos-methyl	3	290.2	233.1	10	29232-93-7
3	15.78	Prodiamine	1	321	279	6	29091-21-2
3	15.78	Prodiamine	2	321	216	15	29091-21-2
3	15.78	Prodiamine	3	279	203	8	29091-21-2
4	15.79	Linuron	1	248	61	8	330-55-2
4	15.79	Linuron	2	187	124	21	330-55-2
4	15.79	Linuron	3	160	133	11	330-55-2
2	15.83	Pentachlorothioanisole	1	296	263	12	1825-19-0
2	15.83	Pentachlorothioanisole	2	298	265	8	1825-19-0
2	15.83	Pentachlorothioanisole	3	296	246	32	1825-19-0
3	15.9	Dichlofluanid	1	123	77.1	16	1085-98-9
3	15.9	Dichlofluanid	2	224	123	12	1085-98-9
3	15.9	Dichlofluanid	3	167.1	124	10	1085-98-9
8	15.96	Malathion	1	127	99	6	121-75-5
8	15.96	Malathion	2	173	99	13	121-75-5
8	15.96	Malathion	3	173	127	6	121-75-5
6	16.02	Anthraquinone	1	180.1	152.1	12	84-65-1
6	16.02	Anthraquinone	2	208.1	180.1	10	84-65-1
6	16.02	Anthraquinone	3	208.1	152.1	23	84-65-1
2	16.06	Aldrin	1	263	193	31	309-00-2
2	16.06	Aldrin	2	298	263	8	309-00-2
2	16.06	Aldrin	3	263	191	35	309-00-2
4	16.1	Metolachlor	1	162	133	13	51218-45-2
4	16.1	Metolachlor	2	238	162	10	51218-45-2
4	16.1	Metolachlor	3	238	133	27	51218-45-2
8	16.15	Fenthion	1	278	109	18	55-38-9
8	16.15	Fenthion	2	278	169	17	55-38-9
8	16.15	Fenthion	3	278	125	22	55-38-9
1	16.21	Chlorpyrifos	1	196.9	168.9	14	2921-88-2
1	16.21	Chlorpyrifos	2	314	258	12	2921-88-2
1	16.21	Chlorpyrifos	3	196.9	107	36	2921-88-2
9	16.22	Parathion	1	109	81	8	56-38-2
9	16.22	Parathion	2	139.1	109	8	56-38-2
9	16.22	Parathion	3	291.2	109.1	10	56-38-2
2	16.26	Dichlorobenzophenone, 4,4'-	1	139	111	13	90-98-2
2	16.26	Dichlorobenzophenone, 4,4'-	2	139	75	27	90-98-2
2	16.26	Dichlorobenzophenone, 4,4'-	3	111	75.1	12	90-98-2
5	16.28	Triadimefon	1	208	180.8	10	43121-43-3
5	16.28	Triadimefon	2	208	110.9	24	43121-43-3
5	16.28	Triadimefon	3	208	126.9	14	43121-43-3
7	16.33	Chlorthal-dimethyl	1	300.9	222.9	24	1861-32-1
7	16.33	Chlorthal-dimethyl	2	331.8	301	8	1861-32-1
7	16.33	Chlorthal-dimethyl	3	298.9	220.9	24	1861-32-1
2	16.45	Fenson	1	141	77.1	8	80-38-6
2	16.45	Fenson	2	268	77.1	18	80-38-6
2	16.45	Fenson	3	268	141.1	8	80-38-6
5	16.56	MGK 264 1††	1	164.1	93.1	12	113-48-4
5	16.56	MGK 264 1††	2	164.1	121.1	8	113-48-4
5	16.56	MGK 264 1††	3	164.1	79.6	26	113-48-4
8	16.6	Bromophos-methyl	1	331	316	13	2104-96-3
8	16.6	Bromophos-methyl	2	329	314	13	2104-96-3
8	16.6	Bromophos-methyl	3	331	286	26	2104-96-3
4	16.61	Diphenamid	1	239	167	8	957-51-7
4	16.61	Diphenamid	2	239	72	10	957-51-7
4	16.61	Diphenamid	3	167	115	40	957-51-7
1	16.71	Pirimiphos-ethyl	1	318.3	166.2	12	23505-41-1
1	16.71	Pirimiphos-ethyl	2	318.3	182.1	8	23505-41-1
1	16.71	Pirimiphos-ethyl	3	333.1	168.1	22	23505-41-1
2	16.72	Isodrin	1	193	123	30	465-73-6
2	16.72	Isodrin	2	193	157.1	19	465-73-6
2	16.72	Isodrin	3	260.9	190.9	28	465-73-6
5	16.77	Cyprodinil	1	224.1	208.1	20	121552-61-2
5	16.77	Cyprodinil	2	224.1	118.1	34	121552-61-2
5	16.77	Cyprodinil	3	225.2	209.8	12	121552-61-2
3	16.77	Isopropalin	1	280.1	238.1	8	33820-53-0
3	16.77	Isopropalin	2	280.1	180.1	10	33820-53-0
3	16.77	Isopropalin	3	280.1	118.1	25	33820-53-0
5	16.82	MGK 264 2††	1	164.1	67.1	10	113-48-4
5	16.82	MGK 264 2††	2	164.1	98.1	14	113-48-4
5	16.82	MGK 264 2††	3	164.1	80	24	113-48-4
8	16.87	Chlorfenvinphos 1††	1	267	159	15	470-90-6
8	16.87	Chlorfenvinphos 1††	2	323	267	10	470-90-6
8	16.87	Chlorfenvinphos 1††	3	295	267	5	470-90-6
4	16.91	Metazachlor	1	209	132	15	67129-08-2
4	16.91	Metazachlor	2	133	117	25	67129-08-2
4	16.91	Metazachlor	3	209	117	35	67129-08-2
3	16.95	Pendimethalin	1	252.1	162.1	10	40487-42-1
3	16.95	Pendimethalin	2	252.1	191.1	8	40487-42-1
3	16.95	Pendimethalin	3	281.1	252.2	8	40487-42-1
2	16.97	Heptachlor epoxide	1	353	263	13	1024-57-3
2	16.97	Heptachlor epoxide	2	351	261	11	1024-57-3
2	16.97	Heptachlor epoxide	3	263	193	29	1024-57-3
5	16.97	Penconazole	1	248.1	192	16	66246-88-6
5	16.97	Penconazole	2	248.1	157.1	26	66246-88-6
5	16.97	Penconazole	3	159	89	30	66246-88-6
7	17.05	Chlozolinate	1	186	145	16	84332-86-5
7	17.05	Chlozolinate	2	331	259.1	8	84332-86-5
7	17.05	Chlozolinate	3	258.9	153	26	84332-86-5
3	17.07	Tolylfluanid	1	238	137	10	731-27-1
3	17.07	Tolylfluanid	2	137	91.1	17	731-27-1
3	17.07	Tolylfluanid	3	240	137	10	731-27-1
8	17.13	Bromfenvinphos-methyl	1	295	109	15	13104-21-7
8	17.13	Bromfenvinphos-methyl	2	109	79	5	13104-21-7
8	17.13	Bromfenvinphos-methyl	3	295	93	10	13104-21-7
5	17.13	Captan	1	149	105	6	133-06-2
5	17.13	Captan	2	149	78.9	12	133-06-2
5	17.13	Captan	3	106.8	79	12	133-06-2
8	17.13	Chlorfenvinphos 2††	1	267	159	15	470-90-6
8	17.13	Chlorfenvinphos 2††	2	323	267	10	470-90-6
8	17.13	Chlorfenvinphos 2††	3	295	267	5	470-90-6
6	17.17	Bioallethrin	2	136.1	93	11	584-79-2
6	17.17	Bioallethrin	3	136.1	108	8	584-79-2
6	17.17	Bioallethrin	1	123.2	81.1	8	584-79-2
5	17.17	Fipronil	1	367	213	30	120068-37-3
5	17.17	Fipronil	2	213	143	28	120068-37-3
5	17.17	Fipronil	3	369	215	30	120068-37-3
1	17.21	Quinalphos	1	146.2	118.1	10	13593-03-8
1	17.21	Quinalphos	2	146.2	91	24	13593-03-8
1	17.21	Quinalphos	3	298.1	156.1	8	13593-03-8
5	17.21	Triadimenol	1	168.1	70.1	10	55219-65-3
5	17.21	Triadimenol	2	128	65.1	22	55219-65-3
5	17.21	Triadimenol	3	112.1	57.7	10	55219-65-3
5	17.28	Folpet	1	103.9	76	10	133-07-3
5	17.28	Folpet	2	259.9	130	16	133-07-3
5	17.28	Folpet	3	259.9	232	8	133-07-3
5	17.34	Procymidone	1	283	96	10	32809-16-8
5	17.34	Procymidone	2	283	67.1	28	32809-16-8
5	17.34	Procymidone	3	283	255	12	32809-16-8
2	17.37	Chlorbenside	1	125	89.1	17	103-17-3
2	17.37	Chlorbenside	2	268	125.1	8	103-17-3
2	17.37	Chlorbenside	3	125	99	19	103-17-3
5	17.41	Triflumizole	1	205.9	179	14	68694-11-1
5	17.41	Triflumizole	2	179	143.8	14	68694-11-1
5	17.41	Triflumizole	3	205.9	186	10	68694-11-1
2	17.51	Chlordane, trans-	1	272	237	13	5103-74-2
2	17.51	Chlordane, trans-	2	375	266	18	5103-74-2
2	17.51	Chlordane, trans-	3	373	264	18	5103-74-2
8	17.58	Bromophos-ethyl	1	358.9	303	17	4824-78-6
8	17.58	Bromophos-ethyl	2	356.9	301	15	4824-78-6
8	17.58	Bromophos-ethyl	3	330.9	303	8	4824-78-6
2	17.62	DDE, o,p'-	1	246	176	32	3424-82-6
2	17.62	DDE, o,p'-	2	316	246	15	3424-82-6
2	17.62	DDE, o,p'-	3	318	176	56	3424-82-6
5	17.63	Paclobutrazol	1	236.1	125.1	12	76738-62-0
5	17.63	Paclobutrazol	2	237.8	127	10	76738-62-0
5	17.63	Paclobutrazol	3	236.1	167.1	10	76738-62-0
8	17.74	Tetrachlorvinphos	1	331	109	20	22248-79-9
8	17.74	Tetrachlorvinphos	2	333	109	17	22248-79-9
8	17.74	Tetrachlorvinphos	3	331	79	30	22248-79-9
2	17.79	Endosulfan I	1	241	206	10	959-98-8
2	17.79	Endosulfan I	2	195	159	6	959-98-8
2	17.79	Endosulfan I	3	195	125	19	959-98-8
2	17.85	Chlordane, cis-	1	375	266	21	5103-71-9
2	17.85	Chlordane, cis-	2	272	237	12	5103-71-9
2	17.85	Chlordane, cis-	3	377	268	19	5103-71-9
5	17.9	Flutriafol	1	123.1	95	12	76674-21-0
5	17.9	Flutriafol	2	219.1	123	14	76674-21-0
5	17.9	Flutriafol	3	123.1	75.1	24	76674-21-0
2	17.96	Nonachlor, trans-	1	409	300	20	39765-80-5
2	17.96	Nonachlor, trans-	2	409	302	22	39765-80-5
2	17.96	Nonachlor, trans-	3	409	263	25	39765-80-5
2	17.97	Chlorfenson	1	175	111	8	80-33-1
2	17.97	Chlorfenson	2	177	113	8	80-33-1
2	17.97	Chlorfenson	3	302	175	8	80-33-1
8	17.98	Fenamiphos	1	303.1	195.1	8	22224-92-6
8	17.98	Fenamiphos	2	217	202	9	22224-92-6
8	17.98	Fenamiphos	3	303.1	154.1	15	22224-92-6
8	18.03	Bromfenvinphos	1	323	267	10	33399-00-7
8	18.03	Bromfenvinphos	2	267	159	15	33399-00-7
8	18.03	Bromfenvinphos	3	325	269	10	33399-00-7
4	18.07	Flutolanil	1	173	145	14	66332-96-5
4	18.07	Flutolanil	2	281	173	10	66332-96-5
4	18.07	Flutolanil	3	173	95	26	66332-96-5
8	18.1	Iodofenfos	1	377	362	15	18181-70-9
8	18.1	Iodofenfos	2	377	332	30	18181-70-9
8	18.1	Iodofenfos	3	377	93	34	18181-70-9
8	18.15	Prothiofos	1	309	239	15	34643-46-4
8	18.15	Prothiofos	2	267	239	8	34643-46-4
8	18.15	Prothiofos	3	267	221	16	34643-46-4
5	18.21	Tricyclazole	1	189	162	12	41814-78-2
5	18.21	Tricyclazole	2	189	135.2	18	41814-78-2
5	18.21	Tricyclazole	3	189	118.1	20	41814-78-2
8	18.22	Profenofos	1	337	267	13	41198-08-7
8	18.22	Profenofos	2	339	269	13	41198-08-7
8	18.22	Profenofos	3	339	188	30	41198-08-7
5	18.24	Fludioxonil	1	248	127	30	131341-86-1
5	18.24	Fludioxonil	2	153.8	127	8	131341-86-1
5	18.24	Fludioxonil	3	248	153.9	20	131341-86-1
4	18.29	Pretilachlor	1	162	132	18	51218-49-6
4	18.29	Pretilachlor	2	262	202	8	51218-49-6
4	18.29	Pretilachlor	3	162	117	30	51218-49-6
2	18.31	DDE, p,p'-	1	246	176	28	72-55-9
2	18.31	DDE, p,p'-	2	316	246	20	72-55-9
2	18.31	DDE, p,p'-	3	318	248	22	72-55-9
2	18.37	Dieldrin	1	263	193	34	60-57-1
2	18.37	Dieldrin	2	277	241	8	60-57-1
2	18.37	Dieldrin	3	279	243	10	60-57-1
4	18.4	Oxadiazon	1	175	112	13	19666-30-9
4	18.4	Oxadiazon	2	258	175	8	19666-30-9
4	18.4	Oxadiazon	3	175	147	8	19666-30-9
5	18.46	Myclobutanil	1	179	125	14	88671-89-0
5	18.46	Myclobutanil	2	179	152	8	88671-89-0
5	18.46	Myclobutanil	3	179	90.1	28	88671-89-0
2	18.5	DDD, o,p'-	1	235	165	22	53-19-0
2	18.5	DDD, o,p'-	2	235	199	14	53-19-0
2	18.5	DDD, o,p'-	3	235	200	10	53-19-0
3	18.51	Oxyfluorfen	1	300	223	15	42874-03-3
3	18.51	Oxyfluorfen	2	252.1	146.1	33	42874-03-3
3	18.51	Oxyfluorfen	3	252.1	170.1	27	42874-03-3
5	18.53	Flusilazole	1	233.1	164.9	18	85509-19-9
5	18.53	Flusilazole	2	233.1	152.1	14	85509-19-9
5	18.53	Flusilazole	3	206.1	137	20	85509-19-9
5	18.59	Bupirimate	1	273.1	193.2	8	41483-43-6
5	18.59	Bupirimate	2	273.1	108	16	41483-43-6
5	18.59	Bupirimate	3	316.2	208.2	8	41483-43-6
3	18.77	Nitrofen	1	202	139.1	20	1836-75-5
3	18.77	Nitrofen	2	283	202	10	1836-75-5
3	18.77	Nitrofen	3	283	162	18	1836-75-5
7	18.84	Fluazifop-P-butyl	1	383.1	282.2	12	79241-46-6
7	18.84	Fluazifop-P-butyl	2	383.1	268.2	8	79241-46-6
7	18.84	Fluazifop-P-butyl	3	383.1	254.2	20	79241-46-6
2	18.85	Endrin	1	279	243	8	72-20-8
2	18.85	Endrin	2	263	193	30	72-20-8
2	18.85	Endrin	3	245	173	25	72-20-8
2	18.86	Ethylan	1	223	167	12	72-56-0
2	18.86	Ethylan	2	223	179	22	72-56-0
2	18.86	Ethylan	3	223	193	28	72-56-0
5	18.88	Chlorfenapyr	1	247	227.1	12	122453-73-0
5	18.88	Chlorfenapyr	2	137	102.1	14	122453-73-0
5	18.88	Chlorfenapyr	3	137	75	28	122453-73-0
8	18.94	Chlorthiophos 1††	2	256.9	165	26	60238-56-4
8	18.94	Chlorthiophos 1††	3	256.9	193	16	60238-56-4
8	18.94	Chlorthiophos 1††	1	256.9	239	12	60238-56-4
7	19.02	Chlorobenzilate	1	139	111	12	510-15-6
7	19.02	Chlorobenzilate	2	251	139	14	510-15-6
7	19.02	Chlorobenzilate	3	251	111	32	510-15-6
2	19.04	Endosulfan II	1	195	159	8	33213-65-9
2	19.04	Endosulfan II	2	240.9	205.9	10	33213-65-9
2	19.04	Endosulfan II	3	195	125.1	23	33213-65-9
8	19.12	Chlorthiophos 2††	1	325	269	14	60238-56-4
8	19.12	Chlorthiophos 2††	2	297	269	8	60238-56-4
8	19.12	Chlorthiophos 2††	3	269	205	15	60238-56-4
2	19.23	DDD, p,p'-	1	235	165	24	72-54-8
2	19.23	DDD, p,p'-	2	237	165	22	72-54-8
2	19.23	DDD, p,p'-	3	235	199	12	72-54-8
2	19.31	DDT, o,p'-	1	235	165.1	21	789-02-6
2	19.31	DDT, o,p'-	2	237	165.1	22	789-02-6
2	19.31	DDT, o,p'-	3	235	199.1	16	789-02-6
8	19.32	Ethion	1	153	97	10	563-12-2
8	19.32	Ethion	2	231	129	24	563-12-2
8	19.32	Ethion	3	231	175	10	563-12-2
2	19.33	Nonachlor, cis-	1	272	237	10	5103-73-1
2	19.33	Nonachlor, cis-	2	409	300	23	5103-73-1
2	19.33	Nonachlor, cis-	3	409	302	20	5103-73-1
8	19.4	Chlorthiophos 3††	1	325	269	14	60238-56-4
8	19.4	Chlorthiophos 3††	2	297	269	8	60238-56-4
8	19.4	Chlorthiophos 3††	3	269	205	15	60238-56-4
2	19.45	Endrin aldehyde	1	344.9	244.9	14	7421-93-4
2	19.45	Endrin aldehyde	2	344.9	243.1	17	7421-93-4
2	19.45	Endrin aldehyde	3	347	253	18	7421-93-4
8	19.58	Sulprofos	1	156	141	13	35400-43-2
8	19.58	Sulprofos	2	322	156	8	35400-43-2
8	19.58	Sulprofos	3	322	97	24	35400-43-2
9	19.59	Triazophos	1	161	134.1	8	24017-47-8
9	19.59	Triazophos	2	161	105.8	12	24017-47-8
9	19.59	Triazophos	3	256.9	161.7	8	24017-47-8
8	19.78	Carbophenothion	1	125	97	6	786-19-6
8	19.78	Carbophenothion	2	342	157	10	786-19-6
8	19.78	Carbophenothion	3	199	143	10	786-19-6
2	19.84	4,4'-Methoxychlor olefin	1	238.1	152.1	35	2132-70-9
2	19.84	4,4'-Methoxychlor olefin	2	238.1	195.1	20	2132-70-9
2	19.84	4,4'-Methoxychlor olefin	3	308	223.1	30	2132-70-9
7	19.84	Carfentrazone ethyl	1	330	310.1	8	128639-02-1
7	19.84	Carfentrazone ethyl	2	340.2	312.2	10	128639-02-1
7	19.84	Carfentrazone ethyl	3	330	140.9	44	128639-02-1
8	19.88	Edifenphos	1	173	109	8	17109-49-8
8	19.88	Edifenphos	2	109	65	13	17109-49-8
8	19.88	Edifenphos	3	310	109	29	17109-49-8
4	19.93	Norflurazon	1	145	95	18	27314-13-2
4	19.93	Norflurazon	2	145	75	25	27314-13-2
4	19.93	Norflurazon	3	303	145	17	27314-13-2
5	19.94	Lenacil	1	153	135.7	14	2164-08-1
5	19.94	Lenacil	2	135.8	52.9	18	2164-08-1
5	19.94	Lenacil	3	135.8	80.1	14	2164-08-1
2	19.97	Endosulfan sulfate	1	272	237	10	1031-07-8
2	19.97	Endosulfan sulfate	2	274	239	12	1031-07-8
2	19.97	Endosulfan sulfate	3	241	206	8	1031-07-8
2	20.04	DDT, p,p'-	1	235	165	21	50-29-3
2	20.04	DDT, p,p'-	2	237	165	22	50-29-3
2	20.04	DDT, p,p'-	3	235	199	16	50-29-3
5	20.24	Hexazinone	1	171.1	71.1	16	51235-04-2
5	20.24	Hexazinone	2	171.1	85.1	16	51235-04-2
5	20.24	Hexazinone	3	128	83	10	51235-04-2
2	20.27	2,4'-Methoxychlor	1	227.1	121.1	12	30667-99-3
2	20.27	2,4'-Methoxychlor	2	121.1	78.1	20	30667-99-3
2	20.27	2,4'-Methoxychlor	3	121.1	91.1	12	30667-99-3
5	20.31	Tebuconazole	1	250.1	125.2	22	107534-96-3
5	20.31	Tebuconazole	2	125	89	16	107534-96-3
5	20.31	Tebuconazole	3	250.1	153.2	12	107534-96-3
5	20.42	Propargite	2	135.1	77	24	2312-35-8
5	20.42	Propargite	3	201.1	81.1	10	2312-35-8
5	20.42	Propargite	1	135.1	107	14	2312-35-8
6	20.43	Resmethrin 1††	1	123.2	81.2	8	10453-86-8
6	20.43	Resmethrin 1††	2	143.1	128	10	10453-86-8
6	20.43	Resmethrin 1††	3	171.1	143.2	6	10453-86-8
5	20.48	Captafol	1	79	77.1	12	2425-06-1
5	20.48	Captafol	2	79	51	22	2425-06-1
5	20.48	Captafol	3	150.8	78.9	18	2425-06-1
9	20.5	Piperonyl butoxide	1	176.1	131.1	14	51-03-6
9	20.5	Piperonyl butoxide	2	176.1	103	26	51-03-6
9	20.5	Piperonyl butoxide	3	176.1	117.1	20	51-03-6
6	20.55	Resmethrin 2††	1	123.1	81.1	8	10453-86-8
6	20.55	Resmethrin 2††	2	171.1	143.1	6	10453-86-8
6	20.55	Resmethrin 2††	3	171.1	128.1	15	10453-86-8
3	20.69	Nitralin	1	316.1	274	8	4726-14-1
3	20.69	Nitralin	2	300	258.1	8	4726-14-1
3	20.69	Nitralin	3	274	216.2	6	4726-14-1
5	20.88	Iprodione	1	314	245	14	36734-19-7
5	20.88	Iprodione	2	187	124.1	24	36734-19-7
5	20.88	Iprodione	3	314	271.1	12	36734-19-7
2	20.97	Endrin ketone	1	317	101	21	53494-70-5
2	20.97	Endrin ketone	2	317	281	8	53494-70-5
2	20.97	Endrin ketone	3	315	279	8	53494-70-5
1	20.99	Pyridaphenthion	1	340.1	199.1	8	119-12-0
1	20.99	Pyridaphenthion	2	340.1	97	34	119-12-0
1	20.99	Pyridaphenthion	3	340.1	108.9	20	119-12-0
6	21	Tetramethrin 1††	1	164	106.9	12	7696-12-0
6	21	Tetramethrin 1††	2	164	77.1	22	7696-12-0
6	21	Tetramethrin 1††	3	164	134.9	8	7696-12-0
1	21.06	Phosmet	1	160.1	77	24	732-11-6
1	21.06	Phosmet	2	160.1	133.1	10	732-11-6
1	21.06	Phosmet	3	317	160	8	732-11-6
7	21.12	Bromopropylate	1	183	154.9	12	18181-80-1
7	21.12	Bromopropylate	2	340.8	183	15	18181-80-1
7	21.12	Bromopropylate	3	340.8	185	13	18181-80-1
1	21.14	EPN	1	169	141	8	2104-64-5
1	21.14	EPN	2	169	77	22	2104-64-5
1	21.14	EPN	3	157	110	14	2104-64-5
6	21.14	Tetramethrin 2††	1	164	107	12	7696-12-0
6	21.14	Tetramethrin 2††	2	164	77	25	7696-12-0
6	21.14	Tetramethrin 2††	3	164	135.1	8	7696-12-0
6	21.15	Bifenthrin	1	181.1	166.1	10	82657-04-3
6	21.15	Bifenthrin	2	181.1	165.1	25	82657-04-3
6	21.15	Bifenthrin	3	165.1	115.1	30	82657-04-3
4	21.25	Methoxychlor	1	227	115	50	72-43-5
4	21.25	Methoxychlor	2	227	141	33	72-43-5
4	21.25	Methoxychlor	3	227	169	25	72-43-5
4	21.3	Fenpropathrin	1	181	152	24	39515-41-8
4	21.3	Fenpropathrin	2	265	210	8	39515-41-8
4	21.3	Fenpropathrin	3	181	127	24	39515-41-8
4	21.37	Tebufenpyrad	1	276	171	10	119168-77-3
4	21.37	Tebufenpyrad	2	333	276	8	119168-77-3
4	21.37	Tebufenpyrad	3	318	131	13	119168-77-3
6	21.59	Phenothrin 1††	1	123.2	81.1	8	26002-80-2
6	21.59	Phenothrin 1††	2	183.1	168.1	12	26002-80-2
6	21.59	Phenothrin 1††	3	183.1	153.1	14	26002-80-2
2	21.68	Tetradifon	1	159	131	10	116-29-0
2	21.68	Tetradifon	2	159	111	20	116-29-0
2	21.68	Tetradifon	3	227	199	10	116-29-0
6	21.71	Phenothrin 2††	1	123.2	81.1	8	26002-80-2
6	21.71	Phenothrin 2††	2	183.1	168.1	12	26002-80-2
6	21.71	Phenothrin 2††	3	183.1	153.1	14	26002-80-2
1	21.89	Phosalone	1	182	111	16	2310-17-0
1	21.89	Phosalone	2	182	137.9	8	2310-17-0
1	21.89	Phosalone	3	367	182.1	8	2310-17-0
1	21.9	Azinphos-methyl	1	160.1	132.1	6	86-50-0
1	21.9	Azinphos-methyl	2	160.1	77	16	86-50-0
1	21.9	Azinphos-methyl	3	132.1	77	12	86-50-0
8	21.94	Leptophos	1	171	77	18	21609-90-5
8	21.94	Leptophos	2	171	124	8	21609-90-5
8	21.94	Leptophos	3	377	269	37	21609-90-5
5	21.97	Pyriproxyfen	1	136.1	78	20	95737-68-1
5	21.97	Pyriproxyfen	2	136.1	96.1	12	95737-68-1
5	21.97	Pyriproxyfen	3	226.1	186.1	16	95737-68-1
2	22.16	Mirex	1	272	237	15	2385-85-5
2	22.16	Mirex	2	274	239	15	2385-85-5
2	22.16	Mirex	3	274	143	40	2385-85-5
6	22.3	Cyhalothrin, lambda-	1	208.1	181.1	8	91465-08-6
6	22.3	Cyhalothrin, lambda-	2	197.1	141.1	10	91465-08-6
6	22.3	Cyhalothrin, lambda-	3	181.1	152.1	23	91465-08-6
5	22.47	Fenarimol	1	139	111	16	60168-88-9
5	22.47	Fenarimol	2	219	107.1	12	60168-88-9
5	22.47	Fenarimol	3	139	75.1	28	60168-88-9
6	22.51	Acrinathrin	1	208.1	181.1	10	101007-06-1
6	22.51	Acrinathrin	2	181.1	152	26	101007-06-1
6	22.51	Acrinathrin	3	289.1	93	10	101007-06-1
1	22.58	Pyrazophos	1	221	193.1	8	13457-18-6
1	22.58	Pyrazophos	2	232	204.1	8	13457-18-6
1	22.58	Pyrazophos	3	265.1	210.1	10	13457-18-6
1	22.63	Azinphos-ethyl	1	160.1	132.1	6	2642-71-9
1	22.63	Azinphos-ethyl	2	132.1	77.1	12	2642-71-9
1	22.63	Azinphos-ethyl	3	160.1	77.1	18	2642-71-9
1	22.73	Pyraclofos	1	194	138.2	18	77458-01-6
1	22.73	Pyraclofos	2	360.1	194	10	77458-01-6
1	22.73	Pyraclofos	3	360.1	139	14	77458-01-6
6	23.14	Permethrin, cis-	2	183.1	153.1	12	61949-76-6
6	23.14	Permethrin, cis-	3	163	127.1	6	61949-76-6
6	23.14	Permethrin, cis-	1	183.1	168.1	10	61949-76-6
6	23.29	Permethrin, trans-	1	183.1	153.1	14	61949-77-7
6	23.29	Permethrin, trans-	2	163	127	6	61949-77-7
6	23.29	Permethrin, trans-	3	163	91	13	61949-77-7
4	23.3	Pyridaben	1	147	117	20	96489-71-3
4	23.3	Pyridaben	2	147	132	13	96489-71-3
4	23.3	Pyridaben	3	147	119	8	96489-71-3
8	23.4	Coumaphos	1	210	182	10	56-72-4
8	23.4	Coumaphos	2	362	109	17	56-72-4
8	23.4	Coumaphos	3	362	226	13	56-72-4
4	23.41	Fluquinconazole	1	340	298	14	136426-54-5
4	23.41	Fluquinconazole	2	340	108	42	136426-54-5
4	23.41	Fluquinconazole	3	340	313	12	136426-54-5
4	23.48	Prochloraz	1	180	138	12	67747-09-5
4	23.48	Prochloraz	2	308	70	13	67747-09-5
4	23.48	Prochloraz	3	180	69	15	67747-09-5
6	23.83	Cyfluthrin 1††	1	163	127	6	68359-37-5
6	23.83	Cyfluthrin 1††	2	226.1	206	14	68359-37-5
6	23.83	Cyfluthrin 1††	3	163	91.1	14	68359-37-5
6	23.93	Cyfluthrin 2††	1	163	127.1	6	68359-37-5
6	23.93	Cyfluthrin 2††	2	163	91.2	14	68359-37-5
6	23.93	Cyfluthrin 2††	3	226.1	206.2	10	68359-37-5
6	24.02	Cyfluthrin 3††	1	163	127.1	6	68359-37-5
6	24.02	Cyfluthrin 3††	2	163	91.1	14	68359-37-5
6	24.02	Cyfluthrin 3††	3	226	206.1	10	68359-37-5
6	24.06	Cyfluthrin 4††	1	163	127	6	68359-37-5
6	24.06	Cyfluthrin 4††	2	163	91.1	14	68359-37-5
6	24.06	Cyfluthrin 4††	3	226	206.1	10	68359-37-5
6	24.19	Cypermethrin 1††	1	163	127.1	6	52315-07-8
6	24.19	Cypermethrin 1††	2	163	91	11	52315-07-8
6	24.19	Cypermethrin 1††	3	181.1	152.1	18	52315-07-8
6	24.3	Cypermethrin 2††	1	163	127.1	6	52315-07-8
6	24.3	Cypermethrin 2††	2	163	91	11	52315-07-8
6	24.3	Cypermethrin 2††	3	181.1	152.1	18	52315-07-8
6	24.39	Cypermethrin 3††	1	163	127.1	6	52315-07-8
6	24.39	Cypermethrin 3††	2	163	91	11	52315-07-8
6	24.39	Cypermethrin 3††	3	181.1	152.1	18	52315-07-8
6	24.43	Cypermethrin 4††	2	163	127	6	52315-07-8
6	24.43	Cypermethrin 4††	3	163	91.1	11	52315-07-8
6	24.43	Cypermethrin 4††	1	127.1	91.1	8	52315-07-8
6	24.43	Flucythrinate 1††	1	199.1	157.1	8	70124-77-5
6	24.43	Flucythrinate 1††	2	157.1	107.1	13	70124-77-5
6	24.43	Flucythrinate 1††	3	199.1	107	24	70124-77-5
5	24.53	Etofenprox	1	163.1	135.1	10	80844-07-1
5	24.53	Etofenprox	2	163.1	107	18	80844-07-1
5	24.53	Etofenprox	3	163.1	77.1	34	80844-07-1
7	24.54	Acequinocyl	1	342.4	188.1	14	57960-19-7
7	24.54	Acequinocyl	2	188	132	10	57960-19-7
7	24.54	Acequinocyl	3	189.2	115.2	22	57960-19-7
6	24.66	Flucythrinate 2††	1	199.1	157.1	8	70124-77-5
6	24.66	Flucythrinate 2††	2	157.1	107.1	13	70124-77-5
6	24.66	Flucythrinate 2††	3	199.1	107.2	24	70124-77-5
5	24.92	Fluridone	1	328.1	259	26	59756-60-4
5	24.92	Fluridone	2	328.1	127.1	40	59756-60-4
5	24.92	Fluridone	3	328.1	189.4	46	59756-60-4
6	25.25	Fenvalerate 1††	1	167.1	125	8	51630-58-1
6	25.25	Fenvalerate 1††	2	169.1	127.1	10	51630-58-1
6	25.25	Fenvalerate 1††	3	225.1	119.1	15	51630-58-1
6	25.47	tau-Fluvalinate 1††	1	250.1	55	23	102851-06-9
6	25.47	tau-Fluvalinate 1††	2	250.1	200.1	19	102851-06-9
6	25.47	tau-Fluvalinate 1††	3	252	55	17	102851-06-9
6	25.48	Fenvalerate 2††	1	167.1	125	8	51630-58-1
6	25.48	Fenvalerate 2††	2	169.1	127.1	10	51630-58-1
6	25.48	Fenvalerate 2††	3	225.1	119.1	15	51630-58-1
6	25.53	tau-Fluvalinate 2††	1	250.1	55	23	102851-06-9
6	25.53	tau-Fluvalinate 2††	2	250.1	200.1	19	102851-06-9
6	25.53	tau-Fluvalinate 2††	3	252	55	17	102851-06-9
6	26.09	Deltamethrin	1	181.1	152	20	52918-63-5
6	26.09	Deltamethrin	2	252.9	93.1	19	52918-63-5
6	26.09	Deltamethrin	3	252.9	174	8	52918-63-5
	NOTES:
	w SRM transitions are listed from highest to lowest signal intensity. Relative intensities may vary and should be confirmed on each instrument.
	* CE = Collision Energy. MS parameters were generated using a Thermo Scientific TSQ 8000 Triple Quadrupole GC-MS system; parameters may vary on other systems.
	 See individual standards tabs in this file for more information on this compound.
	†† Isomers are numbered sequentially based on elution order where "1" designates the first-eluting isomer, "2" the second-eluting isomer., etc.
	NOTE: When combining a large number of compounds with different chemical functionalities, mix stability can be an issue. In formulating these standards, we extensively studied the 203 compounds involved, then grouped them into as few mixes as possible while still ensuring maximum long-term stability and reliability. For quantitative analysis, we recommend analyzing each mix separately to ensure a…

[truncated: 1 more sheets: Chromatographic Conditions]
